# Supplementary material for: 7-Methyl-5,6,7,8-tetra­hydro-1-benzo­thieno[2,3-d]pyrimidin-4-amine
Source: Acta Crystallogr Sect E Struct Rep Online. 2011 Jun 11;67(Pt 7):o1636–7. doi: 10.1107/S1600536811021155 (PMC3151862; doi:10.1107/S1600536811021155)
Supplement: Supplementary file 1 [file e-67-o1636-sup1.cif]

##############################################################################
#                                                                            #
# This CIF contains the data in a paper accepted for publication in          #
# Acta Crystallographica Section E. It conforms to the requirements of       #
# Notes for Authors for Acta Crystallographica Section E, and has been       #
# peer reviewed under the auspices of the IUCr Commission on Journals.       #
#                                                                            #
# Full details of the Crystallographic Information File format               #
# are given in the paper "The Crystallographic Information File (CIF):       #
# a New Standard Archive File for Crystallography" by S. R. Hall, F. H.      #
# Allen and I. D. Brown [Acta Cryst. (1991), A47, 655-685].                  #
#                                                                            #
# The current version of the core CIF dictionary is obtainable from          #
# ftp://ftp.iucr.org/pub/cif_core.dic.                                       #
#                                                                            #
# Software is freely available for graphical display of the structure(s)     #
# in this CIF. For information consult the CIF software page                 #
# http://www.iucr.org/resources/cif/software.                                #
#                                                                            #
# This file may be used for bona fide research purposes within the           #
# scientific community so long as proper attribution is given to the journal # 
# article from which it was obtained.                                        #
#                                                                            #
##############################################################################
data_global
_journal_date_recd_electronic     2011-05-19
_journal_date_accepted     2011-06-01
_journal_name_full     'Acta Crystallographica, Section E'
_journal_year     2011
_journal_volume     67
_journal_issue      7
_journal_page_first     o1636
_journal_page_last     o1637
_journal_paper_category     QO
_journal_coeditor_code     DS2116
_publ_contact_author_name     'Noor Shahina Begum'
_publ_contact_author_address
;
Department of Studies in Chemistry
Bangalore University
Bangalore 560 001
India
;
_publ_contact_author_email     noorsb@rediffmail.com
_publ_contact_author_fax     '(91) 80 2296 1331'
_publ_contact_author_phone     '(91) 80 2296 1344'
_publ_section_title
;
7-Methyl-5,6,7,8-tetrahydro-1-benzothieno[2,3-<i>d</i>]pyrimidin-4-amine
;
loop_
    _publ_author_name
    _publ_author_address
    'Mohamed Ziaulla'
;
Department of Studies in Chemistry
Bangalore University
Bangalore 560 001
Karnataka
India
;
    'Afshan Banu'
;
Department of Studies in Chemistry
Bangalore University
Bangalore 560 001
India
;
    'Noor Shahina Begum'
;
Department of Studies in Chemistry
Bangalore University
Bangalore 560 001
India
;
    'Shridhar I. Panchamukhi'
;
Department of Chemistry
Karnatak University
Dharwad 580 003
India
;
    'I. M. Khazi'
;
Department of Chemistry
Karnatak University
Dharwad 580 003
India
;
data_I
_chemical_name_systematic
;
7-Methyl-5,6,7,8-tetrahydro-1-benzothieno[2,3-<i>d</i>]pyrimidin-4-amine
;
_chemical_name_common     ?
_chemical_formula_moiety     'C11 H13 N3 S'
_chemical_formula_sum     'C11 H13 N3 S'
_chemical_formula_iupac     'C11 H13 N3 S'
_chemical_formula_weight     219.30
_chemical_melting_point     ?
_symmetry_cell_setting     monoclinic
_symmetry_space_group_name_H-M     'P 21/n'
_symmetry_space_group_name_Hall     '-P 2yn'
loop_
    _symmetry_equiv_pos_as_xyz
    'x, y, z'
    '-x+1/2, y+1/2, -z+1/2'
    '-x, -y, -z'
    'x-1/2, -y-1/2, z-1/2'
_cell_length_a     10.395(4)
_cell_length_b     8.422(3)
_cell_length_c     13.155(5)
_cell_angle_alpha     90.00
_cell_angle_beta     110.015(6)
_cell_angle_gamma     90.00
_cell_volume     1082.0(7)
_cell_formula_units_Z     4
_cell_measurement_reflns_used     2347
_cell_measurement_theta_min     2.17
_cell_measurement_theta_max     27.00
_cell_measurement_temperature     123(2)
_exptl_crystal_description     block
_exptl_crystal_colour     yellow
_exptl_crystal_size_max     0.18
_exptl_crystal_size_mid     0.16
_exptl_crystal_size_min     0.16
_exptl_crystal_density_diffrn     1.346
_exptl_crystal_density_method     'not measured'
_exptl_crystal_F_000     464
_exptl_absorpt_coefficient_mu     0.268
_exptl_absorpt_correction_type     multi-scan
_exptl_absorpt_process_details
                               '<b>(SMART; Bruker, 1998) [is this correct?]</b>'
_exptl_absorpt_correction_T_min     0.9533
_exptl_absorpt_correction_T_max     0.9584
_exptl_special_details
;
;
_diffrn_ambient_temperature     123(2)
_diffrn_radiation_type     'MoK\a'
_diffrn_radiation_wavelength     0.71073
_diffrn_radiation_source     'Enhance (Mo) X-ray Source'
_diffrn_radiation_monochromator     'graphite'
_diffrn_measurement_device_type     'Bruker SMART APEX CCD detector'
_diffrn_measurement_method     \w
_diffrn_reflns_number     6268
_diffrn_reflns_av_R_equivalents     0.0438
_diffrn_reflns_av_sigmaI/netI     0.0507
_diffrn_reflns_theta_min     2.17
_diffrn_reflns_theta_max     27.00
_diffrn_reflns_theta_full     27.00
_diffrn_measured_fraction_theta_max     0.992
_diffrn_measured_fraction_theta_full     0.992
_diffrn_reflns_limit_h_min     -11
_diffrn_reflns_limit_h_max     13
_diffrn_reflns_limit_k_min     -10
_diffrn_reflns_limit_k_max     10
_diffrn_reflns_limit_l_min     -16
_diffrn_reflns_limit_l_max     6
_refine_special_details
;
Refinement of <i>F</i>^2^ against ALL reflections. The weighted <i>R</i>-factor
<i>wR</i> and goodness of fit <i>S</i> are based on <i>F</i>^2^, conventional
<i>R</i>-factors <i>R</i> are based on <i>F</i>, with <i>F</i> set to zero for
negative <i>F</i>^2^. The threshold expression of <i>F</i>^2^ >
2\s(<i>F</i>^2^) is used only for calculating <i>R</i>-factors(gt) <i>etc</i>.
and is not relevant to the choice of reflections for refinement.
<i>R</i>-factors based on <i>F</i>^2^ are statistically about twice as large
as those based on <i>F</i>, and <i>R</i>-factors based on ALL data will be
even larger.
;
_reflns_number_total     2347
_reflns_number_gt     1917
_reflns_threshold_expression     I>2\s(I)
_refine_ls_structure_factor_coef     Fsqd
_refine_ls_matrix_type     full
_refine_ls_R_factor_all     0.0709
_refine_ls_R_factor_gt     0.0532
_refine_ls_wR_factor_gt     0.1309
_refine_ls_wR_factor_ref     0.1692
_refine_ls_goodness_of_fit_ref     0.843
_refine_ls_restrained_S_all     0.843
_refine_ls_number_reflns     2347
_refine_ls_number_parameters     168
_refine_ls_number_restraints     0
_refine_ls_hydrogen_treatment     constr
_refine_ls_weighting_scheme     calc
_refine_ls_weighting_details
       'calc w = 1/[\s^2^(Fo^2^)+(0.0936P)^2^+3.4562P] where P=(Fo^2^+2Fc^2^)/3'
_atom_sites_solution_hydrogens     geom
_atom_sites_solution_primary     direct
_atom_sites_solution_secondary     difmap
_refine_ls_shift/su_max     0.000
_refine_ls_shift/su_mean     0.000
_refine_diff_density_max     0.705
_refine_diff_density_min     -0.411
_refine_ls_extinction_method     none
_refine_ls_extinction_coef     ?
loop_
    _atom_type_symbol
    _atom_type_description
    _atom_type_scat_dispersion_real
    _atom_type_scat_dispersion_imag
    _atom_type_scat_source
    'C' 'C' 0.0033 0.0016
                         'International Tables Vol C Tables 4.2.6.8 and 6.1.1.4'
    'H' 'H' 0.0000 0.0000
                         'International Tables Vol C Tables 4.2.6.8 and 6.1.1.4'
    'N' 'N' 0.0061 0.0033
                         'International Tables Vol C Tables 4.2.6.8 and 6.1.1.4'
    'S' 'S' 0.1246 0.1234
                         'International Tables Vol C Tables 4.2.6.8 and 6.1.1.4'
_computing_data_collection     'SMART (Bruker, 1998)'
_computing_cell_refinement     'SMART (Bruker, 1998)'
_computing_data_reduction     'SAINT (Bruker, 1998)'
_computing_structure_solution     'SHELXS97 (Sheldrick, 2008)'
_computing_structure_refinement     'SHELXL97 (Sheldrick, 2008)'
_computing_molecular_graphics
;
ORTEP-3 (Farrugia, 1999) and CAMERON (Watkin <i>et al.</i>,
1996)
;
_computing_publication_material     'WinGX (Farrugia, 1999)'
loop_
    _atom_site_type_symbol
    _atom_site_label
    _atom_site_fract_x
    _atom_site_fract_y
    _atom_site_fract_z
    _atom_site_U_iso_or_equiv
    _atom_site_adp_type
    _atom_site_calc_flag
    _atom_site_refinement_flags
    _atom_site_occupancy
    _atom_site_symmetry_multiplicity
    _atom_site_disorder_assembly
    _atom_site_disorder_group
    C C1 0.3496(3) 0.4303(3) 0.0551(2) 0.0240(6) Uani d . 1 1 B .
    C C2 0.3466(3) 0.6871(3) 0.1469(2) 0.0227(6) Uani d . 1 1 . .
    C C3 0.2341(3) 0.6672(3) 0.0522(2) 0.0221(5) Uani d . 1 1 . .
    C C4 0.1409(3) 0.7972(3) 0.0259(2) 0.0225(5) Uani d . 1 1 . .
    C C5 0.1329(3) 0.4538(3) -0.1015(2) 0.0307(7) Uani d . 1 1 . .
    H H5A 0.0422 0.4744 -0.0991 0.037 Uiso calc R 1 1 A 1
    H H5B 0.1411 0.5100 -0.1633 0.037 Uiso calc R 1 1 A 1
    C C6A 0.1477(10) 0.2803(11) -0.1164(9) 0.036(3) Uani d P 0.465(19) 1 B 1
    H H6A1 0.0699 0.2298 -0.1050 0.043 Uiso calc PR 0.465(19) 1 B 1
    H H6A2 0.1358 0.2654 -0.1922 0.043 Uiso calc PR 0.465(19) 1 B 1
    C C7A 0.2648(6) 0.1894(7) -0.0569(5) 0.0224(17) Uani d P 0.544(16) 1 B 1
    H H7A 0.2274 0.1383 -0.0061 0.027 Uiso calc PR 0.544(16) 1 B 1
    C C11A 0.3087(17) 0.037(2) -0.1037(13) 0.029(3) Uani d P 0.50(5) 1 B 1
    H H11A 0.2289 -0.0152 -0.1514 0.044 Uiso calc PR 0.50(5) 1 B 1
    H H11B 0.3565 -0.0329 -0.0455 0.044 Uiso calc PR 0.50(5) 1 B 1
    H H11C 0.3679 0.0661 -0.1429 0.044 Uiso calc PR 0.50(5) 1 B 1
    C C6B 0.1995(8) 0.3109(6) -0.1466(5) 0.021(2) Uani d P 0.535(19) 1 B 2
    H H6B1 0.1271 0.2331 -0.1743 0.025 Uiso calc PR 0.535(19) 1 B 2
    H H6B2 0.2169 0.3534 -0.2092 0.025 Uiso calc PR 0.535(19) 1 B 2
    C C7B 0.2932(8) 0.2411(11) -0.1011(8) 0.035(3) Uani d P 0.456(16) 1 B 2
    H H7B 0.3552 0.2922 -0.1329 0.042 Uiso calc PR 0.456(16) 1 B 2
    C C11B 0.3192(18) 0.072(3) -0.127(2) 0.042(4) Uani d P 0.50(5) 1 B 2
    H H11D 0.2934 0.0007 -0.0809 0.063 Uiso calc PR 0.50(5) 1 B 2
    H H11E 0.4147 0.0589 -0.1166 0.063 Uiso calc PR 0.50(5) 1 B 2
    H H11F 0.2661 0.0496 -0.2015 0.063 Uiso calc PR 0.50(5) 1 B 2
    C C8 0.3857(3) 0.2702(3) 0.0241(2) 0.0298(6) Uani d . 1 1 . .
    H H8A 0.4201 0.2045 0.0883 0.036 Uiso calc R 1 1 B 1
    H H8B 0.4580 0.2812 -0.0063 0.036 Uiso calc R 1 1 B 1
    C C9 0.2746(3) 0.9236(3) 0.1821(2) 0.0258(6) Uani d . 1 1 . .
    H H9 0.2863 1.0124 0.2263 0.031 Uiso calc R 1 1 . .
    C C10 0.2379(3) 0.5173(3) 0.0000(2) 0.0231(6) Uani d . 1 1 B .
    N N1 0.0301(2) 0.8031(3) -0.06281(18) 0.0273(5) Uani d . 1 1 . .
    H H1A -0.0235 0.8840 -0.0745 0.033 Uiso calc R 1 1 . .
    H H1B 0.0121 0.7260 -0.1084 0.033 Uiso calc R 1 1 . .
    N N2 0.1624(2) 0.9225(3) 0.09383(18) 0.0244(5) Uani d . 1 1 . .
    N N3 0.3714(2) 0.8140(3) 0.21457(18) 0.0250(5) Uani d . 1 1 . .
    S S1 0.45432(7) 0.52481(9) 0.17184(5) 0.0273(2) Uani d . 1 1 . .
loop_
    _atom_site_aniso_label
    _atom_site_aniso_U_11
    _atom_site_aniso_U_22
    _atom_site_aniso_U_33
    _atom_site_aniso_U_12
    _atom_site_aniso_U_13
    _atom_site_aniso_U_23
    C1 0.0243(13) 0.0236(13) 0.0217(13) 0.0006(10) 0.0046(10) 0.0007(10)
    C2 0.0237(12) 0.0205(13) 0.0204(12) 0.0013(10) 0.0028(10) 0.0030(10)
    C3 0.0232(13) 0.0226(13) 0.0174(12) -0.0003(10) 0.0032(10) 0.0014(10)
    C4 0.0237(12) 0.0210(13) 0.0189(12) 0.0002(10) 0.0022(10) 0.0024(10)
    C5 0.0312(15) 0.0245(14) 0.0254(14) 0.0031(11) -0.0043(12) -0.0028(11)
    C6A 0.030(4) 0.036(4) 0.039(5) -0.004(3) 0.008(4) -0.017(3)
    C7A 0.023(3) 0.019(3) 0.024(3) 0.003(2) 0.006(2) 0.005(2)
    C11A 0.022(4) 0.017(5) 0.046(6) 0.000(3) 0.009(3) 0.001(4)
    C6B 0.021(4) 0.016(2) 0.020(3) 0.001(2) 0.000(2) -0.0016(19)
    C7B 0.035(4) 0.028(4) 0.037(5) 0.003(3) 0.006(3) -0.010(4)
    C11B 0.035(5) 0.025(7) 0.068(10) -0.010(5) 0.020(6) -0.022(6)
    C8 0.0293(14) 0.0243(14) 0.0320(15) 0.0063(11) 0.0055(12) 0.0006(11)
    C9 0.0258(13) 0.0258(14) 0.0213(13) 0.0017(11) 0.0022(11) -0.0025(10)
    C10 0.0251(13) 0.0213(13) 0.0187(12) -0.0004(10) 0.0020(10) 0.0010(10)
    N1 0.0279(12) 0.0219(12) 0.0223(11) 0.0073(9) -0.0043(9) -0.0025(9)
    N2 0.0245(11) 0.0215(11) 0.0213(11) 0.0035(9) 0.0000(9) -0.0008(9)
    N3 0.0247(11) 0.0251(12) 0.0188(11) 0.0003(9) -0.0008(9) -0.0020(9)
    S1 0.0239(4) 0.0254(4) 0.0245(4) 0.0053(3) -0.0022(3) 0.0000(3)
_geom_special_details
;
All s.u.'s (except the s.u. in the dihedral angle between two l.s. planes) are
estimated using the full covariance matrix. The cell s.u.'s are taken into
account individually in the estimation of s.u.'s in distances, angles and
torsion angles; correlations between s.u.'s in cell parameters are only used
when they are defined by crystal symmetry. An approximate (isotropic)
treatment of cell s.u.'s is used for estimating s.u.'s involving l.s. planes.
;
loop_
    _geom_bond_atom_site_label_1
    _geom_bond_atom_site_label_2
    _geom_bond_site_symmetry_2
    _geom_bond_distance
    _geom_bond_publ_flag
    C1 C10 . 1.354(4) ?
    C1 C8 . 1.493(4) ?
    C1 S1 . 1.741(3) ?
    C2 N3 . 1.358(3) ?
    C2 C3 . 1.397(4) ?
    C2 S1 . 1.725(3) ?
    C3 C4 . 1.424(4) ?
    C3 C10 . 1.443(4) ?
    C4 N1 . 1.331(3) ?
    C4 N2 . 1.351(3) ?
    C5 C6A . 1.489(8) ?
    C5 C10 . 1.504(4) ?
    C5 C6B . 1.601(7) ?
    C5 H5A . 0.9700 ?
    C5 H5B . 0.9700 ?
    C6A C7A . 1.424(9) ?
    C6A H6A1 . 0.9700 ?
    C6A H6A2 . 0.9700 ?
    C7A C8 . 1.503(6) ?
    C7A C11A . 1.556(19) ?
    C7A H7A . 0.9800 ?
    C11A H11A . 0.9600 ?
    C11A H11B . 0.9600 ?
    C11A H11C . 0.9600 ?
    C6B C7B . 1.120(9) ?
    C6B H6B1 . 0.9700 ?
    C6B H6B2 . 0.9700 ?
    C7B C11B . 1.51(2) ?
    C7B C8 . 1.616(9) ?
    C7B H7B . 0.9800 ?
    C11B H11D . 0.9600 ?
    C11B H11E . 0.9600 ?
    C11B H11F . 0.9600 ?
    C8 H8A . 0.9700 ?
    C8 H8B . 0.9700 ?
    C9 N3 . 1.323(3) ?
    C9 N2 . 1.335(3) ?
    C9 H9 . 0.9300 ?
    N1 H1A . 0.8600 ?
    N1 H1B . 0.8600 ?
loop_
    _geom_angle_atom_site_label_1
    _geom_angle_atom_site_label_2
    _geom_angle_atom_site_label_3
    _geom_angle_site_symmetry_1
    _geom_angle_site_symmetry_3
    _geom_angle
    _geom_angle_publ_flag
    C10 C1 C8 . . 126.3(2) ?
    C10 C1 S1 . . 112.8(2) ?
    C8 C1 S1 . . 120.9(2) ?
    N3 C2 C3 . . 126.3(2) ?
    N3 C2 S1 . . 122.3(2) ?
    C3 C2 S1 . . 111.4(2) ?
    C2 C3 C4 . . 114.6(2) ?
    C2 C3 C10 . . 112.2(2) ?
    C4 C3 C10 . . 133.2(2) ?
    N1 C4 N2 . . 116.6(2) ?
    N1 C4 C3 . . 123.6(2) ?
    N2 C4 C3 . . 119.7(2) ?
    C6A C5 C10 . . 112.9(4) ?
    C6A C5 C6B . . 30.2(4) ?
    C10 C5 C6B . . 108.8(3) ?
    C6A C5 H5A . . 109.0 ?
    C10 C5 H5A . . 109.0 ?
    C6B C5 H5A . . 134.1 ?
    C6A C5 H5B . . 109.0 ?
    C10 C5 H5B . . 109.0 ?
    C6B C5 H5B . . 83.3 ?
    H5A C5 H5B . . 107.8 ?
    C7A C6A C5 . . 124.2(6) ?
    C7A C6A H6A1 . . 106.3 ?
    C5 C6A H6A1 . . 106.3 ?
    C7A C6A H6A2 . . 106.3 ?
    C5 C6A H6A2 . . 106.3 ?
    H6A1 C6A H6A2 . . 106.4 ?
    C6A C7A C8 . . 119.7(5) ?
    C6A C7A C11A . . 122.4(7) ?
    C8 C7A C11A . . 111.5(7) ?
    C6A C7A H7A . . 98.4 ?
    C8 C7A H7A . . 98.4 ?
    C11A C7A H7A . . 98.4 ?
    C7B C6B C5 . . 127.1(6) ?
    C7B C6B H6B1 . . 105.5 ?
    C5 C6B H6B1 . . 105.5 ?
    C7B C6B H6B2 . . 105.5 ?
    C5 C6B H6B2 . . 105.5 ?
    H6B1 C6B H6B2 . . 106.1 ?
    C6B C7B C11B . . 124.3(10) ?
    C6B C7B C8 . . 124.8(6) ?
    C11B C7B C8 . . 106.6(11) ?
    C6B C7B H7B . . 96.9 ?
    C11B C7B H7B . . 96.9 ?
    C8 C7B H7B . . 96.9 ?
    C7B C11B H11D . . 109.5 ?
    C7B C11B H11E . . 109.5 ?
    H11D C11B H11E . . 109.5 ?
    C7B C11B H11F . . 109.5 ?
    H11D C11B H11F . . 109.5 ?
    H11E C11B H11F . . 109.5 ?
    C1 C8 C7A . . 112.0(3) ?
    C1 C8 C7B . . 107.3(3) ?
    C7A C8 C7B . . 31.6(3) ?
    C1 C8 H8A . . 109.2 ?
    C7A C8 H8A . . 109.2 ?
    C7B C8 H8A . . 135.6 ?
    C1 C8 H8B . . 109.2 ?
    C7A C8 H8B . . 109.2 ?
    C7B C8 H8B . . 82.5 ?
    H8A C8 H8B . . 107.9 ?
    N3 C9 N2 . . 128.1(3) ?
    N3 C9 H9 . . 115.9 ?
    N2 C9 H9 . . 115.9 ?
    C1 C10 C3 . . 112.1(2) ?
    C1 C10 C5 . . 120.7(2) ?
    C3 C10 C5 . . 127.1(2) ?
    C4 N1 H1A . . 120.0 ?
    C4 N1 H1B . . 120.0 ?
    H1A N1 H1B . . 120.0 ?
    C9 N2 C4 . . 118.6(2) ?
    C9 N3 C2 . . 112.6(2) ?
    C2 S1 C1 . . 91.45(13) ?
loop_
    _geom_torsion_atom_site_label_1
    _geom_torsion_atom_site_label_2
    _geom_torsion_atom_site_label_3
    _geom_torsion_atom_site_label_4
    _geom_torsion_site_symmetry_1
    _geom_torsion_site_symmetry_2
    _geom_torsion_site_symmetry_3
    _geom_torsion_site_symmetry_4
    _geom_torsion
    _geom_torsion_publ_flag
    N3 C2 C3 C4 . . . . 1.6(4) ?
    S1 C2 C3 C4 . . . . -179.64(19) ?
    N3 C2 C3 C10 . . . . -179.1(3) ?
    S1 C2 C3 C10 . . . . -0.3(3) ?
    C2 C3 C4 N1 . . . . 177.7(3) ?
    C10 C3 C4 N1 . . . . -1.5(5) ?
    C2 C3 C4 N2 . . . . -3.1(4) ?
    C10 C3 C4 N2 . . . . 177.8(3) ?
    C10 C5 C6A C7A . . . . -13.7(15) ?
    C6B C5 C6A C7A . . . . 74.5(12) ?
    C5 C6A C7A C8 . . . . -2.4(17) ?
    C5 C6A C7A C11A . . . . -152.0(12) ?
    C6A C5 C6B C7B . . . . -85.2(13) ?
    C10 C5 C6B C7B . . . . 18.3(13) ?
    C5 C6B C7B C11B . . . . 153.1(15) ?
    C5 C6B C7B C8 . . . . -0.4(19) ?
    C10 C1 C8 C7A . . . . -17.7(5) ?
    S1 C1 C8 C7A . . . . 162.3(4) ?
    C10 C1 C8 C7B . . . . 15.5(6) ?
    S1 C1 C8 C7B . . . . -164.5(5) ?
    C6A C7A C8 C1 . . . . 17.3(10) ?
    C11A C7A C8 C1 . . . . 169.9(8) ?
    C6A C7A C8 C7B . . . . -70.1(10) ?
    C11A C7A C8 C7B . . . . 82.5(10) ?
    C6B C7B C8 C1 . . . . -16.5(14) ?
    C11B C7B C8 C1 . . . . -173.8(11) ?
    C6B C7B C8 C7A . . . . 87.6(14) ?
    C11B C7B C8 C7A . . . . -69.8(12) ?
    C8 C1 C10 C3 . . . . -179.9(3) ?
    S1 C1 C10 C3 . . . . 0.1(3) ?
    C8 C1 C10 C5 . . . . 1.8(5) ?
    S1 C1 C10 C5 . . . . -178.3(2) ?
    C2 C3 C10 C1 . . . . 0.1(3) ?
    C4 C3 C10 C1 . . . . 179.3(3) ?
    C2 C3 C10 C5 . . . . 178.4(3) ?
    C4 C3 C10 C5 . . . . -2.5(5) ?
    C6A C5 C10 C1 . . . . 14.0(8) ?
    C6B C5 C10 C1 . . . . -18.1(5) ?
    C6A C5 C10 C3 . . . . -164.1(7) ?
    C6B C5 C10 C3 . . . . 163.8(4) ?
    N3 C9 N2 C4 . . . . -0.7(4) ?
    N1 C4 N2 C9 . . . . -178.0(3) ?
    C3 C4 N2 C9 . . . . 2.7(4) ?
    N2 C9 N3 C2 . . . . -0.8(4) ?
    C3 C2 N3 C9 . . . . 0.3(4) ?
    S1 C2 N3 C9 . . . . -178.4(2) ?
    N3 C2 S1 C1 . . . . 179.2(2) ?
    C3 C2 S1 C1 . . . . 0.3(2) ?
    C10 C1 S1 C2 . . . . -0.2(2) ?
    C8 C1 S1 C2 . . . . 179.7(2) ?
loop_
    _geom_hbond_atom_site_label_D
    _geom_hbond_atom_site_label_H
    _geom_hbond_atom_site_label_A
    _geom_hbond_site_symmetry_A
    _geom_hbond_distance_DH
    _geom_hbond_distance_HA
    _geom_hbond_distance_DA
    _geom_hbond_angle_DHA
    N1 H1A N2 3_575 0.8600 2.1300 2.992(3) 175
    C7A H7A N2 1_545 0.980(7) 2.469(3) 3.400(7) 158
    C7B H7B S1 3_665 0.9800(10)
                              2.6930(10)
                                       3.6490(10)
                                                165
