# Supplementary material for: 7-Methyl-5,6,7,8-tetra­hydro-1-benzo­thieno[2,3-d]pyrimidin-4-amine
Source: Acta Crystallogr Sect E Struct Rep Online. 2011 Jun 11;67(Pt 7):o1636–7. doi: 10.1107/S1600536811021155 (PMC3151862; doi:10.1107/S1600536811021155)
Supplement: Supplementary file 2 [file e-67-o1636-Isup2.hkl]

#
# h,k,l, Fc-squared, Fo-squared, sigma(Fo-squared) and status flag
#
data_I
_shelx_title ' 29jula in P 1 21/n 1'
_shelx_refln_list_code          4
_shelx_F_calc_maximum      150.22
_exptl_crystal_F_000       464.00
_reflns_d_resolution_high  0.7828
 
loop_
 _symmetry_equiv_pos_as_xyz
 'x, y, z'
 '-x+1/2, y+1/2, -z+1/2'
 '-x, -y, -z'
 'x-1/2, -y-1/2, z-1/2'
 
_cell_length_a    10.3952
_cell_length_b     8.4215
_cell_length_c    13.1545
_cell_angle_alpha  90.000
_cell_angle_beta  110.015
_cell_angle_gamma  90.000
 
_shelx_F_squared_multiplier     1.000
 
loop_
 _refln_index_h
 _refln_index_k
 _refln_index_l
 _refln_F_squared_calc
 _refln_F_squared_meas
 _refln_F_squared_sigma
 _refln_observed_status
   4   0   0      119.87      133.52      5.68 o
   6   0   0      272.31      275.42     10.40 o
   8   0   0      111.01      119.76     12.94 o
  10   0   0     1264.65     1355.80     61.02 o
  12   0   0      240.04      234.47     20.28 o
   1   1   0     2792.79     1282.42   1071.61 o
   2   1   0      173.46      147.24      6.82 o
   3   1   0     2283.62     2087.58     38.14 o
   4   1   0        8.75        0.73      0.68 o
   5   1   0       32.34       25.43      1.93 o
   6   1   0      104.83      117.12      4.20 o
   7   1   0      108.66      105.90      5.12 o
   8   1   0        5.43        3.84      1.43 o
   9   1   0     1275.53     1336.40     32.78 o
  10   1   0       18.99       20.96      4.57 o
  11   1   0       67.21       69.01      8.32 o
  12   1   0        2.17        5.47      4.11 o
   0   2   0      237.59      228.84     10.59 o
   1   2   0      777.66      778.12     13.09 o
   2   2   0       18.25       23.90      1.62 o
   3   2   0      703.36      755.96     15.41 o
   4   2   0      812.53      804.17     16.72 o
   5   2   0     1343.47     1310.03     22.84 o
   6   2   0       35.88       68.40      3.16 o
   7   2   0        2.39        1.16      1.23 o
   8   2   0      533.63      525.99     15.64 o
   9   2   0       35.50       30.62      3.77 o
  10   2   0      265.93      273.51     11.06 o
  11   2   0       10.69        9.55      4.70 o
  12   2   0       11.10        8.01      4.40 o
   1   3   0       80.12       95.86      2.53 o
   2   3   0        5.86       23.01      1.38 o
   3   3   0      414.27      447.28      8.10 o
   4   3   0     1538.55     1627.38     31.59 o
   5   3   0        0.82        1.21      0.94 o
   6   3   0      337.31      343.82     11.10 o
   7   3   0      368.50      339.91     11.54 o
   8   3   0       46.94       33.87      3.98 o
   9   3   0       57.46       77.87      6.05 o
  10   3   0      357.74      333.23     21.65 o
  11   3   0      120.73      139.65      8.49 o
   0   4   0     4165.81     4593.32     94.93 o
   1   4   0       96.81      136.86      3.52 o
   2   4   0      484.96      492.06     10.01 o
   3   4   0     1292.89     1459.97     22.87 o
   4   4   0        6.43        7.19      1.23 o
   5   4   0      348.18      331.71     10.71 o
   6   4   0       20.88       26.67      3.37 o
   7   4   0      289.62      280.06     10.49 o
   8   4   0       20.98       22.37      3.33 o
   9   4   0        1.90        1.20      1.73 o
  10   4   0      108.03       83.35      6.70 o
  11   4   0      252.80      273.09     12.01 o
   1   5   0      600.22      689.74     12.21 o
   2   5   0      118.92      131.40      4.27 o
   3   5   0      889.45      951.63     18.02 o
   4   5   0      879.47      877.20     17.13 o
   5   5   0        7.05        4.23      1.32 o
   6   5   0      366.68      348.26      9.20 o
   7   5   0        9.35        9.08      1.83 o
   8   5   0       10.57       13.55      2.37 o
   9   5   0      148.81      164.87     15.95 o
  10   5   0       92.04      108.68      9.27 o
  11   5   0       48.27       62.63     10.17 o
   0   6   0      281.82      276.84     21.37 o
   1   6   0       42.21       38.87      2.33 o
   2   6   0       99.79       75.54      3.56 o
   3   6   0       72.36       80.70      4.33 o
   4   6   0      331.14      342.76     10.16 o
   5   6   0      904.01      934.86     18.94 o
   6   6   0      201.38      194.71      7.98 o
   7   6   0      160.70      183.78      9.12 o
   8   6   0        1.26        2.40      1.58 o
   9   6   0       13.63       13.18      3.03 o
  10   6   0      118.17       53.52     48.57 o
   1   7   0        7.96        3.20      1.17 o
   2   7   0      518.60      488.07     13.09 o
   3   7   0      113.77      115.63      7.20 o
   4   7   0      135.15      121.97      7.12 o
   5   7   0        3.61        6.17      1.90 o
   6   7   0        1.66        0.00      1.41 o
   7   7   0      253.58      258.16     11.11 o
   8   7   0      196.23      217.33     13.30 o
   9   7   0        0.45        0.00      2.06 o
   0   8   0      873.98      933.85     31.18 o
   1   8   0      583.77      637.79     14.46 o
   2   8   0      178.66      195.60      7.66 o
   3   8   0       58.87       52.40      4.42 o
   4   8   0      113.64      107.24      6.19 o
   5   8   0      234.45      280.41     11.46 o
   6   8   0      209.05      217.37     12.59 o
   7   8   0       83.38       82.06      8.80 o
   8   8   0       57.08       45.39     34.19 o
   1   9   0       61.38       59.76      4.72 o
   2   9   0       89.00       84.10      5.60 o
   3   9   0        4.83        2.50      2.20 o
   4   9   0      280.62      306.43     15.20 o
   5   9   0       11.22       14.44      3.90 o
   6   9   0       92.27       85.85      9.12 o
   0  10   0       73.40       58.35     11.66 o
   1  10   0       84.62       68.92      8.41 o
   2  10   0        0.91        0.00      1.99 o
   3  10   0       30.60       38.46      6.04 o
   4  10   0        0.09        0.91      2.71 o
 -11   0   1       68.66       74.14     12.46 o
  -9   0   1      696.34      796.93     39.00 o
  -7   0   1      516.38      475.42     15.82 o
  -5   0   1      744.80      533.33     15.98 o
  -3   0   1     1546.27     1641.44     41.91 o
  -1   0   1     1186.21     1283.03     46.82 o
   1   0   1     1834.09        0.15      0.41 o
   3   0   1      974.28     1038.11     40.16 o
   5   0   1       27.53       16.38      2.46 o
   7   0   1        0.19        1.14      1.31 o
   9   0   1      147.11      168.04     14.74 o
  11   0   1       38.61       52.74     10.37 o
 -12   1   1        8.51        5.35      4.00 o
 -11   1   1      120.90      147.37     10.95 o
 -10   1   1      119.70      109.66     14.08 o
  -9   1   1      205.55      221.49     10.75 o
  -8   1   1      418.13      399.45     12.40 o
  -7   1   1      165.58      135.11      5.24 o
  -6   1   1     1038.30     1042.60     18.67 o
  -5   1   1      103.55      145.78      3.90 o
  -4   1   1      119.98      108.07      3.27 o
  -3   1   1        1.29        1.04      0.59 o
  -2   1   1     2522.64     2804.02    100.92 o
  -1   1   1      791.50      807.27     20.92 o
   0   1   1     1427.90     1565.89     40.23 o
   1   1   1      620.31      675.14     12.44 o
   2   1   1     4268.44     3350.31    799.69 o
   3   1   1       10.65        2.88      1.01 o
   4   1   1      430.81      522.32     16.04 o
   5   1   1       11.27       13.86      1.59 o
   6   1   1       27.93       10.68      1.68 o
   7   1   1       46.05       41.91      2.99 o
   8   1   1      991.69      990.94     25.30 o
   9   1   1      161.50      161.52      8.46 o
  10   1   1      274.22      300.69     15.78 o
  11   1   1        0.51        0.29      2.92 o
  12   1   1       48.50       60.46      8.72 o
 -12   2   1        0.26        4.45      4.12 o
 -11   2   1       32.37       32.96      8.92 o
 -10   2   1       48.35       55.23      9.02 o
  -9   2   1      342.01      307.26     11.12 o
  -8   2   1      100.49       93.47      5.44 o
  -7   2   1      775.54      783.79     30.29 o
  -6   2   1        9.86       11.79      1.73 o
  -5   2   1      726.80      831.16     15.10 o
  -4   2   1       91.32      126.30      4.24 o
  -3   2   1      310.52      319.75      7.59 o
  -2   2   1     3423.48     3368.72     88.23 o
  -1   2   1      319.33      319.82     10.39 o
   0   2   1       47.33       52.07      2.39 o
   1   2   1      994.42     1017.42     19.34 o
   2   2   1        4.05        7.77      0.83 o
   3   2   1      899.83      882.87     20.05 o
   4   2   1      211.32      207.63      6.58 o
   5   2   1     3407.63     3621.66     65.93 o
   6   2   1       20.20       19.04      2.00 o
   7   2   1      488.58      480.08     14.36 o
   8   2   1      453.95      472.79     15.41 o
   9   2   1       87.13       81.54      5.94 o
  10   2   1        2.05        1.47      1.87 o
  11   2   1       34.40       46.47      7.40 o
 -12   3   1       26.93       19.28     15.46 o
 -11   3   1        8.82        4.32      2.29 o
 -10   3   1      470.77      491.77     16.33 o
  -9   3   1       21.25       19.88      3.25 o
  -8   3   1       95.58       96.20      5.76 o
  -7   3   1      437.08      471.00     12.36 o
  -6   3   1      310.28      267.18      8.03 o
  -5   3   1      558.59      522.47     12.44 o
  -4   3   1      577.04      640.61     14.17 o
  -3   3   1       35.29       18.16      1.83 o
  -2   3   1        3.64        9.13      0.79 o
  -1   3   1      265.62      269.43      5.89 o
   0   3   1     1465.11     1451.90     65.31 o
   1   3   1       29.87       27.92      1.81 o
   2   3   1     3232.37     3627.60     52.49 o
   3   3   1      497.29      573.68     10.01 o
   4   3   1     1636.79     1601.16     35.37 o
   5   3   1       56.30       66.77      5.57 o
   6   3   1      109.67      112.76      5.67 o
   7   3   1      136.26      112.14      6.14 o
   8   3   1      283.36      231.88     15.12 o
   9   3   1       10.41       17.44      3.42 o
  10   3   1       36.49       29.85      4.06 o
  11   3   1       22.88       25.76      4.18 o
 -11   4   1        0.78        0.21      2.07 o
 -10   4   1       78.20       84.21      6.70 o
  -9   4   1       51.48       65.78      5.74 o
  -8   4   1        0.28        0.65      1.45 o
  -7   4   1      432.16      449.53     12.41 o
  -6   4   1       82.36       66.67      5.01 o
  -5   4   1      466.30      429.00     11.21 o
  -4   4   1        0.58        0.60      0.66 o
  -3   4   1      244.78      220.21      5.07 o
  -2   4   1     1230.69     1263.73     20.00 o
  -1   4   1      490.52      543.57      9.66 o
   0   4   1       77.70       84.24      9.99 o
   1   4   1       23.72       30.71      2.15 o
   2   4   1     1059.19     1138.11     31.79 o
   3   4   1      532.64      588.91     14.38 o
   4   4   1      119.03      107.99      5.17 o
   5   4   1      411.74      388.49     14.66 o
   6   4   1      117.47       39.36      6.12 o
   7   4   1       14.31       17.56      4.74 o
   8   4   1       57.67       53.57      5.21 o
   9   4   1        0.30        0.25      1.62 o
  10   4   1        0.84        0.00      2.29 o
  11   4   1        2.60        2.37      2.60 o
 -11   5   1       42.12       34.49     11.34 o
 -10   5   1       17.01       14.13      3.14 o
  -9   5   1       13.71       15.98      3.21 o
  -8   5   1       57.64       67.79      5.77 o
  -7   5   1      119.14       95.20      5.48 o
  -6   5   1      612.90      616.43     13.59 o
  -5   5   1     1100.29     1043.23     19.99 o
  -4   5   1       11.94        4.98      1.19 o
  -3   5   1      193.74      211.12      5.82 o
  -2   5   1      308.42      312.86      6.95 o
  -1   5   1       55.92       67.27      2.61 o
   0   5   1      339.44      288.43     10.44 o
   1   5   1      571.89      556.77     12.87 o
   2   5   1        8.92       16.65      1.92 o
   3   5   1      501.63      536.17     12.84 o
   4   5   1      154.79      139.42     33.54 o
   5   5   1       14.11       11.41      2.24 o
   6   5   1      130.62      121.79      7.89 o
   7   5   1      651.23      655.99     31.93 o
   8   5   1        2.43        2.62      1.42 o
   9   5   1        6.19        6.63      4.14 o
  10   5   1        7.38        6.12      2.36 o
 -10   6   1       36.72       35.12      4.40 o
  -9   6   1      265.00      297.50     10.73 o
  -8   6   1       51.51       58.16      5.40 o
  -7   6   1        0.25        1.38      1.19 o
  -6   6   1      142.43      151.72      5.77 o
  -5   6   1       83.89       78.36      4.37 o
  -4   6   1       75.53       75.99      4.44 o
  -3   6   1       96.37      113.02      5.02 o
  -2   6   1     1543.31     1558.48     28.04 o
  -1   6   1        8.47        5.19      1.11 o
   0   6   1      306.37      279.14      8.31 o
   1   6   1       18.68       24.62      2.26 o
   2   6   1        0.02        0.69      0.92 o
   3   6   1      505.22      570.83     16.74 o
   4   6   1       40.37       46.55     13.60 o
   5   6   1        0.16        0.00      1.31 o
   6   6   1       70.25       50.18     10.78 o
   7   6   1      104.07       97.08      6.79 o
   8   6   1      452.57      516.32     17.09 o
   9   6   1       50.65       54.37      5.89 o
  10   6   1      171.99      205.43     10.90 o
  -9   7   1        0.08        0.96      1.84 o
  -8   7   1        0.29        0.00      1.45 o
  -7   7   1       29.64       23.22      2.86 o
  -6   7   1      176.79      195.62      8.01 o
  -5   7   1      117.67      121.22      6.10 o
  -4   7   1        0.03        2.70      1.46 o
  -3   7   1      196.92      209.20      7.63 o
  -2   7   1        1.28        2.26      1.19 o
  -1   7   1     1115.74     1182.93     20.40 o
   0   7   1      318.01      328.98      9.88 o
   1   7   1      143.74      155.47      5.85 o
   2   7   1       59.91       71.54      5.37 o
   3   7   1        0.33        0.94      1.30 o
   4   7   1      859.22      937.71     42.31 o
   5   7   1      162.11      152.88      7.78 o
   6   7   1       65.02       45.86      6.38 o
   7   7   1        0.11        1.44      2.26 o
   8   7   1       15.62       17.81      3.58 o
   9   7   1      411.31      126.49    152.77 o
  -8   8   1        3.41        0.00      2.14 o
  -7   8   1       24.72       31.39      4.93 o
  -6   8   1        0.74        2.03      1.71 o
  -5   8   1      162.06      167.18      7.45 o
  -4   8   1      273.74      283.42      9.88 o
  -3   8   1        0.22        1.63      1.50 o
  -2   8   1      123.18      119.04      5.92 o
  -1   8   1      225.64      248.97      8.56 o
   0   8   1      518.49      563.91     17.53 o
   1   8   1        2.20        1.83      1.42 o
   2   8   1       14.14       15.79      3.69 o
   3   8   1       42.95       57.87      6.67 o
   4   8   1       23.04        8.93      2.98 o
   5   8   1      103.82       72.91      7.85 o
   6   8   1       16.43       14.53      3.72 o
   7   8   1       24.33       26.42      5.38 o
   8   8   1       34.77       18.55     24.27 o
  -7   9   1       51.26       15.93     23.52 o
  -6   9   1       29.18       22.41      5.10 o
  -5   9   1      315.50      355.34     12.19 o
  -4   9   1       18.19       20.98      3.20 o
  -3   9   1       24.29       31.97      3.77 o
  -2   9   1        2.72        3.12      1.57 o
  -1   9   1       26.78       21.79      3.80 o
   0   9   1        0.56        2.12      2.19 o
   1   9   1      138.87      155.86     12.66 o
   2   9   1        2.40        2.33      2.18 o
   3   9   1      179.04      211.90     12.04 o
   4   9   1       20.32       21.19      4.66 o
   5   9   1       99.46       95.97      9.39 o
   6   9   1        2.83        4.11      3.06 o
  -4  10   1       31.44       29.38      4.52 o
  -3  10   1        8.02        7.13      3.03 o
  -2  10   1       56.89       60.01      6.43 o
  -1  10   1       86.22      101.62      7.93 o
   0  10   1      262.80      357.71     25.72 o
   1  10   1        0.83        0.00      3.69 o
   2  10   1       36.22       31.38      6.30 o
   3  10   1       15.92       20.85      4.95 o
   4  10   1        3.85        3.98      2.79 o
 -12   0   2      303.68      311.64     24.02 o
 -10   0   2      315.51      312.45     21.47 o
  -8   0   2       15.16       11.34      2.31 o
  -6   0   2       49.26        3.48      1.03 o
  -4   0   2     2274.01     2490.39     63.21 o
  -2   0   2    12101.81    12813.02    449.42 o
   0   0   2     4633.08     4846.49    173.23 o
   4   0   2     1704.37     1984.09     74.79 o
   6   0   2      142.02      147.11      7.44 o
   8   0   2     1681.95     1793.07     50.34 o
  10   0   2      188.48      219.39     17.70 o
 -12   1   2       22.79       24.68      5.49 o
 -11   1   2       62.84       62.22      7.92 o
 -10   1   2      572.44      598.25     23.19 o
  -9   1   2        0.18        1.16      1.52 o
  -8   1   2       13.91       25.11      2.94 o
  -7   1   2       56.44       41.25      2.86 o
  -6   1   2      170.37      192.40      4.91 o
  -5   1   2     1615.42     1781.86     26.94 o
  -4   1   2       65.68       50.35      1.68 o
  -3   1   2     2743.14     2675.24     48.25 o
  -2   1   2    22565.72    23220.17   1072.42 o
  -1   1   2       72.53       66.38      3.19 o
   0   1   2     7610.70     8372.07    209.50 o
   1   1   2        3.26        1.08      0.75 o
   2   1   2      225.03      174.21      8.00 o
   3   1   2      123.03      108.68      3.54 o
   4   1   2      389.17      367.91     10.18 o
   5   1   2      938.44      927.54     19.14 o
   6   1   2        3.75        0.14      0.88 o
   7   1   2     1456.72     1537.12     30.74 o
   8   1   2       34.85       28.04      4.07 o
   9   1   2       93.43      105.25      7.87 o
  10   1   2       63.10       64.72      7.88 o
  11   1   2       39.01       38.93      6.67 o
 -12   2   2      373.09      396.51     19.63 o
 -11   2   2       15.65        8.97      4.95 o
 -10   2   2       32.12       28.94      3.75 o
  -9   2   2      380.78      377.68     16.35 o
  -8   2   2       26.32       31.83      2.91 o
  -7   2   2      132.59      129.32      7.08 o
  -6   2   2      163.07      177.85      5.80 o
  -5   2   2       58.02       61.20      2.94 o
  -4   2   2     2360.43     2479.97     45.73 o
  -3   2   2      616.80      706.63     14.42 o
  -2   2   2     1003.02      976.71     19.14 o
  -1   2   2        6.10        8.84      0.82 o
   0   2   2     1539.60     1364.22    133.20 o
   1   2   2      312.07      346.42      9.00 o
   2   2   2     1262.01     1363.46     25.12 o
   3   2   2     1887.56     1926.20     35.88 o
   4   2   2      131.16      126.11      4.15 o
   5   2   2      420.30      394.89     19.91 o
   6   2   2      691.90      689.37     28.14 o
   7   2   2      558.02      551.93     23.21 o
   8   2   2       68.06       55.11      4.98 o
   9   2   2      102.77      101.02      6.86 o
  10   2   2      200.00      189.41      9.13 o
  11   2   2        1.14        0.00      5.44 o
 -12   3   2        1.05        2.05      3.46 o
 -11   3   2       48.31       50.03      5.20 o
 -10   3   2        3.22        0.00      2.09 o
  -9   3   2       70.17       60.51      5.13 o
  -8   3   2       98.93       88.81      4.88 o
  -7   3   2      492.53      525.64     13.22 o
  -6   3   2      207.37      194.99      6.47 o
  -5   3   2       48.75       35.81      3.34 o
  -4   3   2      291.00      325.39      8.45 o
  -3   3   2      721.32      650.78     16.85 o
  -2   3   2      549.51      684.82     24.72 o
  -1   3   2     2383.67     2698.90     64.99 o
   0   3   2     1537.69     1632.08     39.43 o
   1   3   2     2269.16     2462.83     52.10 o
   2   3   2        1.55        0.47      0.65 o
   3   3   2      214.76      203.96      5.10 o
   4   3   2       19.32       21.66      1.65 o
   5   3   2      304.25      315.71     10.33 o
   6   3   2      259.58      246.52     15.34 o
   7   3   2      163.95      142.66     13.11 o
   8   3   2        4.04        2.55      1.92 o
   9   3   2        4.47        4.42      1.94 o
  10   3   2       59.70       48.15      6.52 o
  11   3   2      171.97      158.23     11.37 o
 -12   4   2       35.75       18.01     31.51 o
 -11   4   2        4.43        6.39      2.24 o
 -10   4   2       10.15        7.63      2.36 o
  -9   4   2       58.00       58.04      6.31 o
  -8   4   2        3.00        0.00      1.30 o
  -7   4   2      135.16      136.13      5.80 o
  -6   4   2      145.68      128.34      5.35 o
  -5   4   2       88.65       84.78      4.17 o
  -4   4   2      793.49      747.06     18.98 o
  -3   4   2      484.88      508.99      9.15 o
  -2   4   2     1628.55     1780.97     30.00 o
  -1   4   2        1.12        2.82      0.78 o
   0   4   2       44.25       60.04      2.76 o
   1   4   2      792.92     1010.73     20.27 o
   2   4   2       42.35       25.48      3.52 o
   3   4   2      744.76      836.81     15.57 o
   4   4   2      225.72      193.44      6.33 o
   5   4   2       34.02       19.78      3.43 o
   6   4   2       60.97       71.55      4.29 o
   7   4   2       47.88       37.93      3.59 o
   8   4   2      679.30      680.09     34.21 o
   9   4   2        0.00        1.97      3.01 o
  10   4   2       90.97      106.31     12.99 o
 -11   5   2       80.11       81.78      7.15 o
 -10   5   2       46.34       45.25      5.38 o
  -9   5   2        9.49        8.96      2.28 o
  -8   5   2      302.77      293.16     10.00 o
  -7   5   2        8.01        4.09      1.54 o
  -6   5   2        3.13        6.56      1.40 o
  -5   5   2     1342.08     1562.89     27.92 o
  -4   5   2        3.54        1.30      0.85 o
  -3   5   2       78.34       74.45      3.79 o
  -2   5   2       17.58       14.17      1.49 o
  -1   5   2      126.58      121.25      5.14 o
   0   5   2     1016.59      897.22     18.80 o
   1   5   2      291.51      358.49      9.16 o
   2   5   2      483.14      501.44     11.86 o
   3   5   2       11.61        9.91      1.69 o
   4   5   2       63.56       47.74      4.06 o
   5   5   2      107.94      106.03      5.08 o
   6   5   2      151.77      160.20      6.39 o
   7   5   2      708.98      727.61     24.49 o
   8   5   2       23.50       30.04      4.20 o
   9   5   2      185.73      245.07     11.10 o
  10   5   2       15.43       12.91      3.75 o
 -10   6   2       58.93       68.74      5.94 o
  -9   6   2      417.49      444.42     12.33 o
  -8   6   2       68.75       52.07      4.13 o
  -7   6   2      241.69      244.26      7.86 o
  -6   6   2      490.52      486.13     11.82 o
  -5   6   2        5.26        2.45      1.20 o
  -4   6   2      355.32      325.25      9.79 o
  -3   6   2       25.12       25.50      2.76 o
  -2   6   2     1104.50     1205.32     22.11 o
  -1   6   2        0.36        1.37      1.00 o
   0   6   2       88.83       62.28      6.00 o
   1   6   2       92.48       71.10      3.76 o
   2   6   2        0.19        4.24      1.30 o
   3   6   2     1520.70     1594.56     37.30 o
   4   6   2      741.18      781.04     21.23 o
   5   6   2        1.53        0.41      1.52 o
   6   6   2        2.45        0.94      2.28 o
   7   6   2       75.44       85.02      8.23 o
   8   6   2      323.75      352.47     14.21 o
   9   6   2        9.16        7.44      2.42 o
  -9   7   2        3.85        8.02      2.34 o
  -8   7   2       55.98       68.62      4.95 o
  -7   7   2       14.24       10.80      2.03 o
  -6   7   2      113.62      105.96      6.19 o
  -5   7   2       32.04       38.75      3.82 o
  -4   7   2       34.00       23.59      2.97 o
  -3   7   2       28.12       28.74      3.19 o
  -2   7   2       96.36       81.30      4.79 o
  -1   7   2      814.43      932.53     20.76 o
   0   7   2     1023.65     1040.03     47.69 o
   1   7   2       99.25       96.60      4.69 o
   2   7   2      265.92      239.13      9.32 o
   3   7   2      104.22      118.56      9.85 o
   4   7   2       15.23       20.21      3.94 o
   5   7   2       11.32       14.80      3.56 o
   6   7   2      149.40      119.99      9.34 o
   7   7   2        0.23        0.00      2.40 o
   8   7   2       23.36       28.44      5.66 o
  -8   8   2       27.98       32.79      4.23 o
  -7   8   2      233.80      251.23     13.60 o
  -6   8   2       54.69       54.12      4.92 o
  -5   8   2       36.50       27.91      3.59 o
  -4   8   2       43.28       45.47      4.24 o
  -3   8   2       61.99       70.54      4.97 o
  -2   8   2        0.08        0.00      1.55 o
  -1   8   2      475.17      516.64     16.52 o
   0   8   2       26.44        8.85      7.16 o
   1   8   2       12.15       17.28      2.52 o
   2   8   2      106.44       98.86     12.13 o
   3   8   2      389.54      411.77     17.79 o
   4   8   2       12.26       17.07      4.14 o
   5   8   2      133.88      130.39     10.38 o
   6   8   2        0.10        1.43      2.50 o
   7   8   2       10.99        3.88      3.02 o
  -7   9   2        8.64        5.59      3.16 o
  -6   9   2      143.67      139.09      7.94 o
  -5   9   2       11.10       18.69      3.04 o
  -4   9   2        1.90        7.34      2.17 o
  -3   9   2       26.13       26.99      4.63 o
  -2   9   2      708.09      752.76     22.73 o
  -1   9   2        5.63       13.15      2.97 o
   0   9   2       15.10       13.42      3.87 o
   1   9   2        0.01        2.21      2.11 o
   2   9   2      160.05      157.07     10.13 o
   3   9   2       18.59       28.81      5.11 o
   4   9   2      326.75      337.03     16.82 o
   5   9   2        0.27        1.02      2.41 o
   6   9   2       31.15        0.00      2.77 o
  -4  10   2       40.49       50.52      6.20 o
  -3  10   2        7.39       12.59      4.45 o
  -2  10   2        0.03        1.36      3.35 o
  -1  10   2       19.50       19.06      7.87 o
   0  10   2        0.37        0.00      3.98 o
   1  10   2      161.95      159.63     18.31 o
   2  10   2       18.63       12.85      3.71 o
   3  10   2      219.70      277.07     15.18 o
 -13   0   3        9.09        0.00      5.63 o
 -11   0   3     1490.64     1830.97     79.36 o
  -9   0   3      153.40      123.16     11.41 o
  -7   0   3      429.39      464.03     12.25 o
  -5   0   3        3.45       11.38      1.38 o
  -3   0   3       17.20        4.71      1.21 o
  -1   0   3     2209.39     2065.72    305.60 o
   1   0   3     4989.27     5432.20    136.88 o
   3   0   3      406.72      274.69     13.60 o
   5   0   3     1234.75     1371.24     54.68 o
   7   0   3       73.41       56.18      8.56 o
   9   0   3      126.42      161.48     14.21 o
  11   0   3      101.89      124.64     15.66 o
 -13   1   3       10.63        1.24      3.85 o
 -12   1   3      291.89      326.31     17.41 o
 -11   1   3       40.45       46.85      9.22 o
 -10   1   3      241.94      231.15     12.25 o
  -9   1   3       49.38       58.57      4.63 o
  -8   1   3       79.66       96.60      4.28 o
  -7   1   3       44.78       57.73      3.20 o
  -6   1   3       56.92       49.17      1.92 o
  -5   1   3      725.50      773.68     31.93 o
  -4   1   3     1977.75     2017.63    147.75 o
  -3   1   3      768.78      690.01     27.42 o
  -1   1   3      345.70      433.04      8.82 o
   0   1   3      112.88      106.36      4.52 o
   1   1   3       29.00       38.23      2.67 o
   2   1   3      200.09      160.99      5.07 o
   3   1   3     2964.48     3540.35     88.88 o
   4   1   3      766.63      754.74     18.31 o
   5   1   3      168.60      107.02      5.65 o
   6   1   3      378.05      351.90     10.97 o
   7   1   3      189.45      184.58      6.56 o
   8   1   3      672.50      697.07     19.74 o
   9   1   3        3.38        0.00      1.64 o
  10   1   3      147.89      140.79     10.57 o
  11   1   3       18.64        2.09      5.83 o
 -12   2   3       35.60       27.25      5.78 o
 -11   2   3      112.17       94.47     16.89 o
 -10   2   3       24.36       20.65      3.15 o
  -9   2   3        0.93        0.64      1.05 o
  -8   2   3        0.12        0.00      0.92 o
  -7   2   3      524.70      526.27     14.83 o
  -6   2   3      460.37      423.41     10.46 o
  -5   2   3      103.56       96.59      3.80 o
  -4   2   3      277.78      308.20      6.55 o
  -3   2   3     1053.06     1102.39     21.34 o
  -2   2   3       62.46       47.44      2.53 o
  -1   2   3      893.88      921.09     25.74 o
   0   2   3       86.28      103.24      4.81 o
   1   2   3      927.80      977.91     33.35 o
   2   2   3      892.05     1017.28     19.64 o
   3   2   3      770.60      896.68     15.92 o
   4   2   3       48.92       61.53      3.75 o
   5   2   3      119.79      100.56      5.40 o
   6   2   3        1.22        2.68      1.31 o
   7   2   3     1178.93     1215.37     30.11 o
   8   2   3      263.49      280.88     19.91 o
   9   2   3       69.11       78.19      7.69 o
  10   2   3        5.64        5.14      2.84 o
  11   2   3       81.14      101.40     15.44 o
 -12   3   3       91.98       91.23     21.58 o
 -11   3   3       41.36       33.01      4.20 o
 -10   3   3       51.05       46.33      4.67 o
  -9   3   3        6.71        3.37      1.43 o
  -8   3   3      110.39       95.56      4.78 o
  -7   3   3      501.69      441.32     11.60 o
  -6   3   3        8.10        1.46      1.03 o
  -5   3   3      663.35      685.15     15.26 o
  -4   3   3        3.01        2.25      0.77 o
  -3   3   3       69.94       69.76      2.40 o
  -2   3   3     2191.34     2560.12     45.69 o
  -1   3   3      776.99      876.80     17.39 o
   0   3   3       23.80        3.77      0.90 o
   1   3   3       38.70       65.79      4.72 o
   2   3   3     2129.32     2341.79     43.29 o
   3   3   3       99.84      110.21      5.38 o
   4   3   3        1.23        1.50      0.81 o
   5   3   3       17.60       17.38      2.18 o
   6   3   3      451.92      466.64     16.90 o
   7   3   3       79.91       78.56      5.35 o
   8   3   3      114.59      104.23      8.79 o
   9   3   3      115.96      124.27      9.48 o
  10   3   3       56.43       46.55      9.53 o
 -12   4   3        1.62        3.57      3.62 o
 -11   4   3       76.96       94.72      8.00 o
 -10   4   3        3.89        4.00      1.78 o
  -9   4   3      304.50      329.09     10.59 o
  -8   4   3      195.17      190.29      7.26 o
  -7   4   3      297.82      254.16      8.34 o
  -6   4   3      471.46      474.00     12.32 o
  -5   4   3       51.83       57.18      3.66 o
  -4   4   3      145.11      127.89      4.88 o
  -3   4   3      503.69      587.58     11.30 o
  -2   4   3      336.02      270.91      7.09 o
  -1   4   3        0.12        0.46      0.73 o
   0   4   3     1728.43     1943.13     36.56 o
   1   4   3     1385.83     1417.75     27.53 o
   2   4   3      453.45      520.46     11.84 o
   3   4   3      223.08      183.89      5.69 o
   4   4   3      453.06      421.07     10.80 o
   5   4   3       67.25       66.77      4.12 o
   6   4   3      117.68       81.66      5.70 o
   7   4   3        4.93        4.79      2.31 o
   8   4   3      501.68      482.61     15.88 o
   9   4   3      119.55      110.56      7.47 o
  10   4   3      108.67      135.69      8.80 o
 -11   5   3        2.26        0.91      1.77 o
 -10   5   3      135.24      148.66      7.26 o
  -9   5   3        0.12        0.00      1.41 o
  -8   5   3      399.83      442.03     12.91 o
  -7   5   3      496.32      473.02     13.10 o
  -6   5   3        0.17        0.21      1.53 o
  -5   5   3      165.35      160.24      5.35 o
  -4   5   3       36.70       34.13      2.60 o
  -3   5   3       19.63       16.08      2.10 o
  -2   5   3      229.29      206.61      7.76 o
  -1   5   3      334.28      343.06      8.90 o
   0   5   3     1433.81     1620.14     31.60 o
   1   5   3       47.80       35.48      2.62 o
   2   5   3       77.65       75.35      3.62 o
   3   5   3      373.42      371.10      9.74 o
   4   5   3       40.92       39.04      5.18 o
   5   5   3      701.28      710.03     19.83 o
   6   5   3      517.05      543.16     16.73 o
   7   5   3        2.91        2.22      1.68 o
   8   5   3       37.73       31.91      4.24 o
   9   5   3      119.08      119.00      8.72 o
  10   5   3      225.96      266.51     17.84 o
 -10   6   3        2.95        4.20      1.78 o
  -9   6   3      168.14      165.29      6.78 o
  -8   6   3        8.59        8.70      1.97 o
  -7   6   3        0.03        0.00      1.02 o
  -6   6   3      186.22      176.26      6.18 o
  -5   6   3        1.84        3.70      1.30 o
  -4   6   3      163.75      116.48      5.27 o
  -3   6   3      155.64      155.73      6.03 o
  -2   6   3       56.19       57.87      3.96 o
  -1   6   3      359.59      400.21     10.43 o
   0   6   3        9.53        8.57      1.61 o
   1   6   3      887.41      997.25     21.27 o
   2   6   3      570.50      539.54     13.13 o
   3   6   3      144.47      118.66     10.95 o
   4   6   3       51.50       38.63      5.32 o
   5   6   3      217.46      185.95     10.84 o
   6   6   3      249.28      252.39     13.45 o
   7   6   3      100.47       89.55      8.90 o
   8   6   3      179.86      202.49     10.08 o
   9   6   3       17.76       21.79      4.88 o
 -10   7   3        1.03        0.00      1.98 o
  -9   7   3       96.61       96.77      5.95 o
  -8   7   3      136.44      153.00      6.59 o
  -7   7   3      272.11      291.01      9.05 o
  -6   7   3       13.94       11.14      1.98 o
  -5   7   3       13.65        9.55      2.58 o
  -4   7   3      176.26      160.41      6.64 o
  -3   7   3      187.02      165.70      7.91 o
  -2   7   3      161.13      121.20     11.92 o
  -1   7   3        0.02        2.98      1.29 o
   0   7   3       76.66       65.31      4.94 o
   1   7   3       17.95       19.20      2.81 o
   2   7   3      789.07      856.62     28.71 o
   3   7   3      493.21      510.61     20.20 o
   4   7   3      215.83      187.93     11.19 o
   5   7   3      147.57      158.41     10.34 o
   6   7   3       92.74       87.16      8.89 o
   7   7   3      179.40      206.75     13.16 o
   8   7   3       21.03       15.75      4.14 o
  -8   8   3        1.39        3.97      2.00 o
  -7   8   3      154.63      168.90      7.86 o
  -6   8   3      328.67      355.30     11.90 o
  -5   8   3       67.56       64.77      5.03 o
  -4   8   3      297.15      301.04     10.25 o
  -3   8   3      126.10      143.43     11.67 o
  -2   8   3      239.02      235.52     18.48 o
  -1   8   3        7.75       12.56      3.46 o
   0   8   3       56.81       61.01      6.58 o
   1   8   3        2.90        2.83      1.88 o
   2   8   3        3.94        2.22      2.04 o
   3   8   3       19.41       12.17      3.47 o
   4   8   3       10.12       10.06      3.28 o
   5   8   3       11.61        8.45      3.05 o
   6   8   3      308.47      328.38     17.01 o
   7   8   3       36.63        0.00      3.05 o
  -7   9   3      127.73      151.42     11.36 o
  -6   9   3       15.17       11.10      2.64 o
  -5   9   3       97.48      106.78      7.96 o
  -4   9   3       13.09       15.38      4.78 o
  -3   9   3      833.11      919.33     33.00 o
  -2   9   3       31.86       23.62      7.99 o
  -1   9   3       16.39       22.36      4.84 o
   0   9   3       13.68       17.66      4.40 o
   1   9   3       18.11       17.99      5.78 o
   2   9   3       36.65       40.78      5.98 o
   3   9   3       13.39       18.66      4.40 o
   4   9   3        6.11        6.26      3.03 o
   5   9   3      120.84       82.84     61.19 o
  -4  10   3      289.20      352.77     18.36 o
  -3  10   3        9.09       15.95      6.90 o
  -2  10   3       54.02       67.95      8.47 o
  -1  10   3       37.22       51.65      7.38 o
   0  10   3        4.78        0.00      4.69 o
   1  10   3       27.43       17.43      7.55 o
   2  10   3       35.40       38.73      9.14 o
   3  10   3       28.68        9.94     13.93 o
 -12   0   4      123.54      135.11     16.61 o
 -10   0   4      159.42      120.59     13.57 o
  -8   0   4      778.80      767.12     35.87 o
  -6   0   4       17.24       14.36      4.32 o
  -4   0   4       79.99       53.90      3.34 o
  -2   0   4     1567.88     1694.34     44.34 o
   0   0   4     1523.99     1401.98     36.92 o
   2   0   4     2287.44     2013.04     82.71 o
   4   0   4       90.31       86.69      7.19 o
   8   0   4      351.08      339.15     14.48 o
 -13   1   4       39.90        3.10      4.20 o
 -12   1   4      149.42      151.97     20.07 o
 -11   1   4       32.70       32.25      5.48 o
 -10   1   4       33.15       27.32      4.66 o
  -9   1   4      137.78      136.63      6.51 o
  -8   1   4       28.11       30.22      2.64 o
  -7   1   4     1018.75     1085.21     22.29 o
  -6   1   4        3.90        3.29      0.84 o
  -5   1   4      104.11       61.36      3.54 o
  -4   1   4      198.58      204.13      5.41 o
  -3   1   4     1056.62     1084.33     20.97 o
  -2   1   4     4314.10     3648.90    674.93 o
  -1   1   4      536.27      585.51     11.79 o
   0   1   4     1171.50     1199.40     32.42 o
   1   1   4       37.20       44.21      3.02 o
   2   1   4       93.21      145.77      4.15 o
   3   1   4     2572.19     2807.75     72.86 o
   4   1   4       34.16       25.30      2.46 o
   5   1   4      323.22      282.27      8.00 o
   6   1   4      176.38      169.96      6.03 o
   7   1   4      311.24      298.60     10.71 o
   8   1   4       20.37       15.08      4.73 o
   9   1   4        0.00        0.37      2.41 o
  10   1   4       14.31        8.18      5.83 o
 -12   2   4      196.29      178.39     15.41 o
 -11   2   4       24.99       27.13      5.01 o
 -10   2   4       16.54       22.45      3.15 o
  -9   2   4        6.85        3.26      1.32 o
  -8   2   4      172.13      140.03      7.98 o
  -7   2   4        9.57        0.99      0.93 o
  -6   2   4     1124.52     1136.48     32.55 o
  -5   2   4        2.95        4.45      0.80 o
  -4   2   4     4657.98     5036.58     90.81 o
  -3   2   4     1618.07     1722.50     32.40 o
  -2   2   4      342.83      388.82     10.09 o
  -1   2   4      512.77      532.20     10.41 o
   0   2   4     1106.64     1332.37     36.34 o
   1   2   4      294.36      388.38     12.82 o
   2   2   4      707.47      825.52     24.27 o
   3   2   4        4.17        2.38      0.80 o
   4   2   4      271.64      217.99      6.77 o
   5   2   4       86.51       99.73      4.69 o
   6   2   4     1429.61     1469.16     37.03 o
   7   2   4       16.53       19.90      3.98 o
   8   2   4      144.97      118.63      9.13 o
   9   2   4       49.22       43.47      5.92 o
  10   2   4        8.14        5.41      2.75 o
 -12   3   4       33.90       32.52      6.22 o
 -11   3   4       68.64       77.14     10.08 o
 -10   3   4        6.48        9.68      2.36 o
  -9   3   4      240.74      233.00      8.11 o
  -8   3   4       74.17       56.02      3.98 o
  -7   3   4      451.06      454.11     11.81 o
  -6   3   4        0.47        1.64      1.16 o
  -5   3   4     1296.84     1248.11     25.14 o
  -4   3   4     1290.48     1338.73     22.91 o
  -3   3   4        3.81        1.48      1.08 o
  -2   3   4      710.56      866.84     15.07 o
  -1   3   4      479.86      622.09     15.17 o
   0   3   4       81.28       66.83      2.68 o
   1   3   4      985.88     1243.87     28.51 o
   2   3   4      129.17      104.06      5.17 o
   3   3   4      861.00      806.92     15.09 o
   4   3   4        5.44        4.08      1.00 o
   5   3   4     1646.82     1698.95     52.07 o
   6   3   4      199.19      166.55      7.36 o
   7   3   4        0.28        0.00      1.16 o
   8   3   4        0.35        1.37      1.44 o
   9   3   4      127.32      126.08     13.36 o
  10   3   4      172.35      173.43     15.37 o
 -12   4   4        5.90        7.88      3.90 o
 -11   4   4        0.02        0.00      1.92 o
 -10   4   4        0.27        0.33      1.43 o
  -9   4   4      510.46      523.52     14.34 o
  -8   4   4      437.04      426.74     12.08 o
  -7   4   4      487.45      539.72     13.88 o
  -6   4   4      153.50      152.53      5.87 o
  -5   4   4       35.26       28.06      2.62 o
  -4   4   4      152.62      163.79      6.65 o
  -3   4   4      185.79      229.19      5.60 o
  -2   4   4       12.12        8.61      1.37 o
  -1   4   4       10.86        8.33      1.46 o
   0   4   4       10.25        0.74      0.77 o
   1   4   4      974.87     1102.32     23.54 o
   2   4   4      348.94      418.01     14.62 o
   3   4   4       83.65       58.00      4.34 o
   4   4   4      328.89      362.30     15.06 o
   5   4   4     1021.51     1093.17     27.14 o
   6   4   4      378.32      351.96     12.19 o
   7   4   4        2.75        2.09      1.59 o
   8   4   4        1.31        1.29      1.47 o
   9   4   4        0.65        0.00      1.55 o
  10   4   4       14.68       17.23      4.60 o
 -11   5   4        1.50        2.70      1.97 o
 -10   5   4        0.05        0.23      1.79 o
  -9   5   4       16.43       22.29      3.52 o
  -8   5   4        5.84        7.29      1.82 o
  -7   5   4      220.68      216.77      7.91 o
  -6   5   4      290.04      275.61      8.89 o
  -5   5   4       18.05        9.07      1.50 o
  -4   5   4     1073.79     1019.32     48.64 o
  -3   5   4       20.43       12.11      2.21 o
  -2   5   4      238.84      214.69      6.51 o
  -1   5   4       26.96       34.04      2.61 o
   0   5   4      398.25      370.83     11.04 o
   1   5   4        0.65        2.62      1.02 o
   2   5   4        0.10        0.78      1.23 o
   3   5   4      314.73      284.98      9.82 o
   4   5   4        5.68        9.45      2.78 o
   5   5   4       51.12       38.19      5.59 o
   6   5   4       18.73       19.72      5.25 o
   7   5   4       14.24       12.03      2.54 o
   8   5   4        9.84        5.89      2.46 o
   9   5   4        0.78        2.23      2.03 o
 -11   6   4       46.21       49.14      5.21 o
 -10   6   4       14.11       18.44      3.14 o
  -9   6   4       28.51       37.79      4.70 o
  -8   6   4      104.17      114.79      5.61 o
  -7   6   4       13.28       10.97      2.18 o
  -6   6   4        0.42        0.97      1.33 o
  -5   6   4       14.19       11.25      1.77 o
  -4   6   4       99.92      125.00      7.12 o
  -3   6   4      743.16      823.85     41.29 o
  -2   6   4        6.17        2.62      1.57 o
  -1   6   4      899.71      966.58     20.78 o
   0   6   4       53.58       62.84      5.02 o
   1   6   4      404.05      402.87     14.21 o
   2   6   4      939.17      935.65     24.18 o
   3   6   4        0.02        1.39      2.23 o
   4   6   4       17.09       27.02      8.45 o
   5   6   4       58.32       70.24      7.56 o
   6   6   4        0.30        1.48      2.00 o
   7   6   4       73.15       69.94      8.10 o
   8   6   4        0.00        0.00      2.33 o
 -10   7   4       25.14       22.32      3.25 o
  -9   7   4        0.15        2.08      1.61 o
  -8   7   4       31.16       26.12      3.30 o
  -7   7   4       46.97       50.93      4.04 o
  -6   7   4      211.78      230.19      7.64 o
  -5   7   4      192.83      190.75      8.99 o
  -4   7   4        0.94        1.05      1.51 o
  -3   7   4      112.27      107.28      6.51 o
  -2   7   4     1019.30     1053.68     27.39 o
  -1   7   4       12.33       13.98      2.61 o
   0   7   4      251.28      237.77      9.19 o
   1   7   4      236.64      264.52     10.41 o
   2   7   4      190.10      196.04     14.91 o
   3   7   4        4.96        5.97      2.51 o
   4   7   4        8.71        6.24      2.77 o
   5   7   4      171.20      180.40     11.46 o
   6   7   4        1.81        0.00      2.38 o
   7   7   4        4.42        7.21      3.51 o
  -8   8   4       39.77       37.58      4.43 o
  -7   8   4       22.47       31.03      3.97 o
  -6   8   4       83.65       86.56      7.08 o
  -5   8   4       68.68       70.34      6.33 o
  -4   8   4      167.84      178.37      8.93 o
  -3   8   4       37.95       31.71      5.45 o
  -2   8   4      129.84      125.35      9.27 o
  -1   8   4       99.25      120.14      8.97 o
   0   8   4       64.72       65.60      7.03 o
   1   8   4      334.41      346.13     26.88 o
   2   8   4       20.43       22.70      4.43 o
   3   8   4        0.98        3.59      2.23 o
   4   8   4      194.04      186.56     16.11 o
   5   8   4        5.02        1.58      2.57 o
   6   8   4        2.89        3.40      3.24 o
  -7   9   4       10.83        8.26      3.14 o
  -6   9   4        6.50       12.50      3.45 o
  -5   9   4        3.82        3.42      3.03 o
  -4   9   4      120.65      129.78     12.78 o
  -3   9   4       29.88       34.33      6.21 o
  -2   9   4      172.32      185.77     11.92 o
  -1   9   4       87.55      100.65      9.91 o
   0   9   4        5.81        7.90      3.44 o
   1   9   4       24.40       30.20      5.27 o
   2   9   4       52.60       44.37      6.68 o
   3   9   4        0.97        3.12      2.57 o
   4   9   4       11.37       10.38      4.12 o
   5   9   4       46.44       16.16     26.03 o
  -4  10   4       22.02       20.65      5.35 o
  -3  10   4       59.18       72.32      8.73 o
  -2  10   4       26.49       31.59     10.03 o
  -1  10   4      153.63      149.00     11.47 o
   0  10   4       23.41       30.52      9.32 o
   2  10   4       69.60        0.00      4.66 o
 -13   0   5       37.47        0.02      5.49 o
 -11   0   5      209.17      226.99     18.33 o
  -9   0   5        0.60        0.00      1.75 o
  -7   0   5     1375.78     1447.09     45.11 o
  -5   0   5     1810.04     1624.38     43.87 o
  -3   0   5      436.38      358.61     11.64 o
  -1   0   5     1111.00     1026.30     27.91 o
   1   0   5     6565.79     7146.42    180.28 o
   3   0   5      123.44      197.66      8.89 o
   5   0   5     2261.24     2199.12     60.26 o
   7   0   5      242.07      205.09     15.04 o
 -13   1   5      156.46        6.26      4.41 o
 -12   1   5        3.76        7.29      3.34 o
 -11   1   5       24.93       20.90      4.12 o
 -10   1   5       43.09       39.20      8.17 o
  -9   1   5       59.35       56.90      6.34 o
  -8   1   5       59.52       58.61      4.24 o
  -7   1   5      102.77      106.46      5.03 o
  -6   1   5      778.90      657.12     16.47 o
  -5   1   5        0.01        4.27      0.97 o
  -4   1   5     2381.81     2573.90     47.52 o
  -3   1   5      906.49      909.70     20.91 o
  -2   1   5      679.35      631.72     15.32 o
  -1   1   5      300.73      182.64      4.66 o
   0   1   5      974.59     1060.72     24.31 o
   1   1   5      788.58      982.20     22.00 o
   2   1   5        9.15       13.80      1.61 o
   3   1   5      489.05      627.04     13.25 o
   4   1   5       27.79       32.92      4.04 o
   5   1   5      111.62       88.42     34.51 o
   6   1   5      513.91      525.24     13.27 o
   7   1   5        5.27        3.18      5.18 o
   8   1   5      663.29      626.08     59.41 o
   9   1   5        5.13       11.37      3.49 o
 -13   2   5       70.95       39.79     38.68 o
 -12   2   5       10.57       10.49      3.58 o
 -11   2   5       21.37       20.43      4.57 o
 -10   2   5       29.51       30.00      4.12 o
  -9   2   5       95.73      106.22      6.55 o
  -8   2   5        1.99        1.92      1.11 o
  -7   2   5       22.02       14.71      3.68 o
  -6   2   5       69.63       97.63      4.87 o
  -5   2   5      605.29      588.23     13.01 o
  -4   2   5     2457.58     2633.91     86.42 o
  -3   2   5      555.92      454.08     10.15 o
  -2   2   5      920.01      990.01     19.60 o
  -1   2   5      762.40      752.01     26.52 o
   0   2   5      381.98      434.65     14.22 o
   1   2   5        9.48       15.62      2.41 o
   2   2   5      594.19      818.93     19.20 o
   3   2   5      104.79       87.42      3.43 o
   4   2   5       42.07       29.00      2.94 o
   5   2   5      187.82      171.62      6.04 o
   6   2   5      253.52      211.40      8.29 o
   7   2   5       40.75       54.39      8.79 o
   8   2   5        0.86        4.20      3.13 o
   9   2   5      221.53      247.73     18.19 o
  10   2   5       95.08       96.69     11.97 o
 -12   3   5       21.49       32.91      5.86 o
 -11   3   5      157.46      143.74     10.74 o
 -10   3   5      167.73      168.33      8.04 o
  -9   3   5      106.34      107.80      5.40 o
  -8   3   5        2.98        1.00      1.19 o
  -7   3   5        4.39        6.44      1.57 o
  -6   3   5       65.17       57.46      4.20 o
  -5   3   5       27.72       33.75      2.39 o
  -4   3   5      624.31      686.32     17.49 o
  -3   3   5       26.16       44.46      2.97 o
  -2   3   5       36.73       66.02      2.65 o
  -1   3   5      200.19      172.82      5.66 o
   0   3   5     1212.67     1346.85     37.92 o
   1   3   5      638.16      733.09     31.30 o
   2   3   5        0.05        1.89      1.18 o
   3   3   5       33.27       33.82      3.24 o
   4   3   5      365.37      365.79     10.12 o
   5   3   5      912.82      937.54     32.15 o
   6   3   5      102.38       92.03      5.89 o
   7   3   5       26.94       25.99      6.10 o
   8   3   5       51.87       52.18      5.16 o
   9   3   5        2.89        3.44      1.85 o
  10   3   5       82.32       83.46     10.69 o
 -12   4   5       29.33       38.36     11.28 o
 -11   4   5       48.49       59.10      5.72 o
 -10   4   5      158.30      176.40      7.40 o
  -9   4   5        5.43        4.93      1.64 o
  -8   4   5      114.04      103.64      5.37 o
  -7   4   5      265.12      305.12      9.34 o
  -6   4   5       39.14       36.93      3.86 o
  -5   4   5      150.58      106.31      5.47 o
  -4   4   5       38.43       20.85      2.08 o
  -3   4   5      560.92      558.17     10.98 o
  -2   4   5      993.26     1001.70     20.46 o
  -1   4   5      415.39      397.41     11.14 o
   0   4   5        0.40        1.95      1.41 o
   1   4   5      186.19      141.40      6.10 o
   2   4   5      501.97      517.73     14.73 o
   3   4   5       40.76       39.43      3.52 o
   4   4   5     1628.16     1715.00     49.80 o
   5   4   5      704.36      682.29     19.15 o
   6   4   5        5.44        9.66      2.36 o
   7   4   5      134.87      113.88      7.20 o
   8   4   5        1.38        0.92      1.51 o
   9   4   5      141.07      150.15      9.82 o
 -11   5   5       44.05       39.69      4.34 o
 -10   5   5        6.02        3.75      1.84 o
  -9   5   5      115.66      125.48      6.48 o
  -8   5   5       62.69       69.74      5.01 o
  -7   5   5       65.32       59.03      4.35 o
  -6   5   5        1.19        2.62      1.64 o
  -5   5   5      169.99      132.74     12.12 o
  -4   5   5     1158.40     1216.24     24.66 o
  -3   5   5        7.14        8.53      2.06 o
  -2   5   5      744.10      834.97     18.02 o
  -1   5   5       35.74       34.99      3.29 o
   0   5   5       70.02       70.04      6.41 o
   1   5   5     1309.36     1470.45     34.53 o
   2   5   5      162.41      139.01      6.43 o
   3   5   5        0.50        1.46      1.36 o
   4   5   5      268.31      258.84     12.95 o
   5   5   5      188.19      173.34     13.57 o
   6   5   5      894.99      874.55     76.32 o
   7   5   5       36.99       34.77      5.89 o
   8   5   5      320.56      360.31     14.26 o
   9   5   5        1.48        0.00      1.85 o
 -11   6   5       29.25       25.43      3.85 o
 -10   6   5       65.19       71.62      5.71 o
  -9   6   5        0.14        0.00      1.98 o
  -8   6   5       46.33       39.45      3.52 o
  -7   6   5      110.09      116.45      6.18 o
  -6   6   5       31.94       25.59      3.06 o
  -5   6   5       28.35       18.64      6.55 o
  -4   6   5      534.23      516.27     15.82 o
  -3   6   5      996.06     1025.45     45.98 o
  -2   6   5      116.53      118.71      5.76 o
  -1   6   5       94.99       77.88      4.91 o
   0   6   5      806.16      751.05     23.80 o
   1   6   5        0.20        0.00      1.17 o
   2   6   5       80.68       63.16      7.53 o
   3   6   5       32.94       34.97      5.31 o
   4   6   5       26.20       25.87      4.84 o
   5   6   5        2.89        3.08      2.62 o
   6   6   5      121.13      116.14     10.03 o
   7   6   5      225.26      242.04     14.17 o
   8   6   5       27.73       37.32      6.32 o
 -10   7   5       14.94       21.96      3.96 o
  -9   7   5      331.34      399.94     11.87 o
  -8   7   5       15.30       11.27      2.77 o
  -7   7   5        3.77        3.59      2.14 o
  -6   7   5       43.54       32.55      3.66 o
  -5   7   5        1.99        0.46      1.65 o
  -4   7   5       25.04       38.47      4.39 o
  -3   7   5       61.24       90.59     10.30 o
  -2   7   5       65.57       54.73      6.11 o
  -1   7   5       43.60       25.36      3.28 o
   0   7   5       95.53      106.12      5.99 o
   1   7   5      652.55      647.81     45.13 o
   2   7   5      127.11      106.19      8.59 o
   3   7   5      256.20      261.41     13.65 o
   4   7   5        3.92        3.52      2.68 o
   5   7   5        3.82        4.16      2.67 o
   6   7   5       48.87       55.09      7.61 o
   7   7   5        0.99        0.00      2.70 o
  -8   8   5      172.50      215.86     13.83 o
  -7   8   5        0.93        3.57      2.63 o
  -6   8   5       67.03       66.01      6.40 o
  -5   8   5       47.27       52.55     16.66 o
  -4   8   5        1.00        2.59      2.53 o
  -3   8   5       79.20       60.13      7.23 o
  -2   8   5       99.95       99.06      8.70 o
  -1   8   5        6.94       11.21      3.36 o
   0   8   5       25.77       23.92      3.34 o
   1   8   5       39.29       39.88      5.67 o
   2   8   5      414.85      423.04     18.74 o
   3   8   5        9.88        6.26      3.07 o
   4   8   5      299.06      321.95     16.77 o
   5   8   5        0.60        6.04      3.16 o
   6   8   5       81.73       31.96     37.46 o
  -7   9   5      368.58      428.22     21.25 o
  -6   9   5       19.37       26.35      5.81 o
  -5   9   5       39.39       44.73      7.15 o
  -4   9   5        2.79        4.86      3.54 o
  -3   9   5      140.40      129.99     10.46 o
  -2   9   5        4.23        6.38      3.24 o
  -1   9   5       34.87       36.04     14.96 o
   0   9   5       51.39       46.84     10.05 o
   1   9   5      213.59      255.63     13.80 o
   2   9   5        3.91        4.88      2.68 o
   3   9   5      310.78      341.32     22.56 o
   4   9   5       14.05        8.12      3.39 o
  -4  10   5       15.89       17.35      5.23 o
  -3  10   5        0.17        2.07      3.20 o
  -2  10   5        1.19        3.61      3.35 o
  -1  10   5        7.58        4.25      6.09 o
   0  10   5       63.25        2.94      5.51 o
   1  10   5        4.90        0.00      4.57 o
 -12   0   6      357.58      443.09     28.78 o
 -10   0   6      181.83      149.92     13.06 o
  -8   0   6      136.57      154.49     12.46 o
  -6   0   6      640.92      714.06     21.96 o
  -4   0   6      112.98       86.91      4.74 o
  -2   0   6      101.66      112.35      5.19 o
   0   0   6      569.58      549.45     16.59 o
   2   0   6      871.50      969.75     28.00 o
   4   0   6      561.91      593.79     28.63 o
   6   0   6      114.58      124.84     11.02 o
   8   0   6       12.89       19.86      5.76 o
 -13   1   6      144.97       83.11     80.46 o
 -12   1   6        7.38        2.13      2.39 o
 -11   1   6       40.96       37.40      5.87 o
 -10   1   6       12.73       13.91      3.49 o
  -9   1   6      505.45      525.25     20.16 o
  -8   1   6      249.14      253.22      9.06 o
  -7   1   6       91.38       70.64      4.56 o
  -6   1   6       46.86       36.55      6.78 o
  -5   1   6      145.70      106.89      3.95 o
  -4   1   6        0.34        4.62      3.19 o
  -3   1   6      266.48      252.24      6.61 o
  -2   1   6       15.29       26.40      2.10 o
  -1   1   6      571.76      499.69     10.76 o
   0   1   6       33.72       27.41      2.48 o
   1   1   6     1250.62     1306.75     25.38 o
   2   1   6      356.88      378.65      8.32 o
   3   1   6      878.77      829.03     19.70 o
   4   1   6      127.38      114.70      5.11 o
   5   1   6        9.28        5.25      1.63 o
   6   1   6      944.81      950.49     30.37 o
   7   1   6        0.71        0.00      2.14 o
   8   1   6       15.55       10.44      4.42 o
   9   1   6       33.45       40.99      8.16 o
 -13   2   6       33.45       14.70     18.98 o
 -12   2   6        0.15        5.77      4.12 o
 -11   2   6        9.92       11.35      3.42 o
 -10   2   6       63.75       61.86      7.18 o
  -9   2   6       27.90       20.32      2.97 o
  -8   2   6      199.82      177.80     13.99 o
  -7   2   6      155.19      157.15      6.79 o
  -6   2   6     1306.48     1451.70     33.81 o
  -5   2   6      170.86      144.95      5.48 o
  -4   2   6     4679.22     5255.59     95.02 o
  -3   2   6     1093.38     1225.32     27.84 o
  -2   2   6      183.27      177.93      5.11 o
  -1   2   6       36.73       53.06      5.27 o
   0   2   6      665.24      597.88     32.92 o
   1   2   6      356.59      309.59     15.48 o
   2   2   6      775.92      743.80     23.13 o
   3   2   6      138.98      209.98      9.43 o
   4   2   6      661.54      627.11     16.46 o
   5   2   6       16.47        7.99      1.63 o
   6   2   6       75.18       70.53      5.11 o
   7   2   6      234.49      205.58      8.69 o
   8   2   6       18.90       12.25      2.69 o
   9   2   6      153.99      195.45     16.29 o
 -12   3   6       47.92       45.69      9.09 o
 -11   3   6        1.35        0.00      2.13 o
 -10   3   6       34.41       26.55      4.72 o
  -9   3   6      518.99      549.92     16.97 o
  -8   3   6       60.70       47.60      4.93 o
  -7   3   6      165.10      121.96      6.07 o
  -6   3   6       59.86       61.42      4.44 o
  -5   3   6      927.85      985.35     28.03 o
  -4   3   6      268.39      256.15      7.12 o
  -3   3   6       58.55       53.56      2.91 o
  -2   3   6      730.52      831.65     16.30 o
  -1   3   6      598.10      599.70     19.48 o
   0   3   6       42.39       69.32      7.92 o
   1   3   6      617.25      541.94     18.13 o
   2   3   6      121.88      104.67      6.15 o
   3   3   6     2280.82     2419.27     57.56 o
   4   3   6      145.98      171.85      7.33 o
   5   3   6      179.25      168.16      7.58 o
   6   3   6      174.46      187.87      8.29 o
   7   3   6       50.61       44.58      4.61 o
   8   3   6       95.29       87.21      6.44 o
   9   3   6       56.28       71.22      6.21 o
 -12   4   6       53.99       40.39     25.93 o
 -11   4   6       40.24       34.38      5.76 o
 -10   4   6      292.58      305.24     12.31 o
  -9   4   6      174.06      156.76      7.96 o
  -8   4   6        2.11        1.87      1.77 o
  -7   4   6       13.00       11.41      2.43 o
  -6   4   6      208.31      253.21      9.52 o
  -5   4   6        2.62        1.90      1.46 o
  -4   4   6        0.78        0.82      1.08 o
  -3   4   6      200.40      215.73      5.52 o
  -2   4   6      178.17      190.76      5.89 o
  -1   4   6     1232.44     1255.27     49.75 o
   0   4   6      823.87      836.15     39.03 o
   1   4   6       10.59       16.42      2.55 o
   2   4   6      181.02      191.56      7.76 o
   3   4   6       36.59       34.03      3.52 o
   4   4   6      130.08      125.09      8.40 o
   5   4   6       22.75       22.13      7.65 o
   6   4   6        0.20        0.00      2.07 o
   7   4   6       31.27       19.78      5.73 o
   8   4   6       43.37       53.99      5.42 o
   9   4   6        6.35        4.41      1.95 o
 -11   5   6      219.24      240.03     11.51 o
 -10   5   6        1.12        0.00      2.71 o
  -9   5   6       54.18       52.96      5.45 o
  -8   5   6        7.96        7.55      2.46 o
  -7   5   6        1.38        2.88      2.15 o
  -6   5   6      235.03      238.69      9.71 o
  -5   5   6      663.62      681.17     15.75 o
  -4   5   6      317.86      284.52      8.19 o
  -3   5   6       10.53       17.68      3.44 o
  -2   5   6      383.17      361.70     11.38 o
  -1   5   6      636.09      683.80     33.63 o
   0   5   6      448.12      390.06     12.24 o
   1   5   6      577.38      553.69     15.99 o
   2   5   6       23.42       24.10      2.96 o
   3   5   6      266.28      277.08     10.24 o
   4   5   6        4.64        4.31      3.80 o
   5   5   6      403.17      442.00     19.05 o
   6   5   6      378.87      348.95     16.89 o
   7   5   6        7.73       13.50      3.59 o
   8   5   6      251.93      297.00     35.63 o
 -10   6   6       86.85       95.77      7.85 o
  -9   6   6       98.21       98.93      7.79 o
  -8   6   6      118.38      137.56     10.10 o
  -7   6   6      124.17      136.84      6.46 o
  -6   6   6       82.98       49.71     21.73 o
  -5   6   6      216.51      216.48      7.54 o
  -4   6   6      381.61      316.81     14.42 o
  -3   6   6      168.61      155.77      9.47 o
  -2   6   6      198.25      179.57      7.55 o
  -1   6   6       25.17       22.35      3.06 o
   0   6   6      361.93      333.42     11.39 o
   1   6   6       56.86       50.81      5.79 o
   2   6   6       18.88       18.98      3.01 o
   3   6   6      331.15      320.34     15.31 o
   4   6   6      113.95      100.99      9.03 o
   5   6   6      109.25      106.99     21.10 o
   6   6   6       19.71       20.59      8.16 o
   7   6   6      171.90      167.18     18.72 o
  -9   7   6       49.17       52.47      5.24 o
  -8   7   6      274.23      328.85     11.44 o
  -7   7   6       14.62       15.20      2.78 o
  -6   7   6      103.37      101.63      9.15 o
  -5   7   6       13.61       15.54      5.14 o
  -4   7   6      163.30      175.93     20.83 o
  -3   7   6       91.15       70.41      7.30 o
  -2   7   6       57.47       60.72      6.49 o
  -1   7   6       70.54       70.25      6.37 o
   0   7   6       52.31       45.72      5.34 o
   1   7   6       74.40       69.02     10.44 o
   2   7   6      145.55      145.73      9.68 o
   3   7   6        0.61        0.00      2.36 o
   4   7   6      136.21      136.96     10.49 o
   5   7   6      113.75      135.84     11.19 o
   6   7   6      513.45      551.56     35.21 o
  -8   8   6       27.00       21.52     15.63 o
  -7   8   6        6.61       10.98      4.70 o
  -6   8   6       12.89        9.10      7.35 o
  -5   8   6      225.38      228.10     13.38 o
  -4   8   6        6.44        4.37      2.89 o
  -3   8   6      135.94      149.88     10.66 o
  -2   8   6       27.27       32.17      7.88 o
  -1   8   6      190.58      202.10     11.74 o
   0   8   6      149.02      166.59      8.22 o
   1   8   6        0.73        0.29      1.96 o
   2   8   6       22.74       17.25      3.84 o
   3   8   6       56.68       61.46     10.14 o
   4   8   6        0.78        1.69      2.72 o
   5   8   6      197.47      163.11     18.96 o
  -6   9   6      160.19      166.24     16.88 o
  -5   9   6        0.17        0.98      3.30 o
  -4   9   6      289.77      280.83     15.66 o
  -3   9   6       31.84       26.11      5.39 o
  -2   9   6       21.05       28.53      5.69 o
  -1   9   6       22.99       26.26      5.16 o
   0   9   6        0.26        2.16      4.35 o
   1   9   6        0.80        1.92      3.96 o
   2   9   6       47.32       40.44      6.52 o
   3   9   6       15.17       16.23      4.51 o
  -2  10   6       18.35        8.72      7.65 o
  -1  10   6       84.37        0.00      4.10 o
 -13   0   7       53.86       64.40     11.97 o
 -11   0   7        0.01        0.00      2.57 o
  -9   0   7      853.01     1010.43     46.55 o
  -7   0   7       34.58       27.43      3.43 o
  -5   0   7       76.36       65.77      6.07 o
  -3   0   7        1.82        5.89      1.61 o
  -1   0   7      841.75      789.78     22.90 o
   1   0   7     3448.41     3800.52     98.36 o
   3   0   7     1469.34     1550.69     33.64 o
   5   0   7      318.98      279.08     17.82 o
 -13   1   7        0.61        0.00      2.25 o
 -12   1   7        0.20        0.00      2.41 o
 -11   1   7      104.28      106.19     12.43 o
 -10   1   7       54.85       39.43      5.69 o
  -9   1   7       69.84       53.70      6.84 o
  -8   1   7      245.89      237.72     12.96 o
  -7   1   7        2.14        1.65      1.19 o
  -6   1   7      283.36      277.95      7.76 o
  -5   1   7        0.00        1.10      0.79 o
  -4   1   7      633.08      683.66     28.97 o
  -3   1   7       43.85       47.70      2.56 o
  -2   1   7        4.58        3.81      0.95 o
  -1   1   7       69.89       71.26      3.11 o
   0   1   7      832.31      944.95     24.06 o
   1   1   7       92.72       65.27      3.88 o
   2   1   7       14.86        3.55      1.54 o
   3   1   7      237.13      188.66      7.91 o
   4   1   7     1549.62     1624.74     35.09 o
   5   1   7       83.45       70.83      5.81 o
   6   1   7      144.79      122.85     11.97 o
   7   1   7        2.37        0.00      1.94 o
   8   1   7      151.21      139.67     14.74 o
   9   1   7       22.04       21.56      6.29 o
 -12   2   7       15.07       11.90      6.13 o
 -11   2   7        1.63        0.00      3.79 o
 -10   2   7        0.02        0.00      2.24 o
  -9   2   7       97.71      101.94      8.40 o
  -8   2   7       61.05       61.91      4.86 o
  -7   2   7      451.76      440.49     13.43 o
  -6   2   7       17.36       15.90      1.85 o
  -5   2   7     1431.68     1371.28     27.37 o
  -4   2   7        0.87        0.98      0.89 o
  -3   2   7      337.15      321.13      8.14 o
  -2   2   7      643.89      644.84     18.02 o
  -1   2   7        1.35        3.26      1.30 o
   0   2   7       21.51       16.55      2.26 o
   1   2   7       46.71       33.27      6.58 o
   2   2   7       33.47       37.07      4.03 o
   3   2   7      138.39      122.21      7.59 o
   4   2   7      307.17      333.34     18.52 o
   5   2   7      542.84      565.64     24.38 o
   6   2   7       56.56       43.39      4.20 o
   7   2   7      274.88      264.33     10.27 o
   8   2   7      113.17      120.49     13.79 o
   9   2   7        5.96        0.00      3.08 o
 -12   3   7       35.26       32.09      5.81 o
 -11   3   7       27.23       21.79      4.49 o
 -10   3   7       35.02       34.17      4.27 o
  -9   3   7       84.02       68.16      5.52 o
  -8   3   7      145.86      122.47      8.12 o
  -7   3   7        7.26       11.10      2.32 o
  -6   3   7     1615.41     1780.86     41.08 o
  -5   3   7       39.92       40.85      4.33 o
  -4   3   7       25.89       21.28      2.14 o
  -3   3   7       10.18       10.19      1.62 o
  -2   3   7       65.29       57.07      3.97 o
  -1   3   7      615.15      686.07     22.14 o
   0   3   7      144.09      154.78      7.70 o
   1   3   7      266.66      269.03     11.27 o
   2   3   7       15.78        8.07      2.05 o
   3   3   7      177.93      135.77      7.69 o
   4   3   7     1448.85     1446.32     35.04 o
   5   3   7       22.76       21.76      6.85 o
   6   3   7      116.77      122.42      9.04 o
   7   3   7        2.06        2.43      1.77 o
   8   3   7       30.93       22.55      4.17 o
 -12   4   7        5.89        1.50      2.87 o
 -11   4   7        2.51        5.32      2.94 o
 -10   4   7       25.40       18.95      4.87 o
  -9   4   7       77.76       74.87      6.95 o
  -8   4   7       70.44       70.49      5.62 o
  -7   4   7      138.73      134.56      6.83 o
  -6   4   7      445.34      457.20     14.27 o
  -5   4   7      121.03      108.77      6.37 o
  -4   4   7      123.52      117.58      4.80 o
  -3   4   7      184.07      191.59     13.31 o
  -2   4   7        0.70        2.11      1.60 o
  -1   4   7       51.15       49.60      4.92 o
   0   4   7      113.06      101.79      5.25 o
   1   4   7      386.51      357.19     13.97 o
   2   4   7      567.36      591.66     17.12 o
   3   4   7      842.37      838.02     24.22 o
   4   4   7      382.58      364.47     16.27 o
   5   4   7        2.98        3.23      3.89 o
   6   4   7       49.37       49.19      6.63 o
   7   4   7      185.42      177.06     11.51 o
   8   4   7      119.78      116.04     10.18 o
 -11   5   7      120.58      134.73     14.29 o
 -10   5   7       65.10       65.64      6.35 o
  -9   5   7        0.30        0.08      1.80 o
  -8   5   7        4.97        6.33      2.29 o
  -7   5   7       29.88       19.42      3.32 o
  -6   5   7       27.24       26.46      3.61 o
  -5   5   7      147.50      150.69     12.58 o
  -4   5   7       41.29       51.47     11.68 o
  -3   5   7       67.55       49.94      5.54 o
  -2   5   7      340.54      308.92     15.95 o
  -1   5   7      525.32      538.30     27.65 o
   0   5   7     1087.23     1119.76     27.91 o
   1   5   7       45.59       30.06      3.85 o
   2   5   7      286.90      280.20     10.51 o
   3   5   7       64.45       54.39      6.57 o
   4   5   7       67.02       52.80      6.71 o
   5   5   7        9.92       17.50      4.34 o
   6   5   7       79.04       99.60      9.74 o
   7   5   7        6.37        4.77      3.58 o
 -10   6   7       16.59       18.00      4.16 o
  -9   6   7       73.00       80.77      7.12 o
  -8   6   7       88.14       82.46     11.05 o
  -7   6   7       94.92       89.68     12.87 o
  -6   6   7       26.10       18.94      4.26 o
  -5   6   7       46.29       20.98      4.18 o
  -4   6   7      185.11      169.95     10.14 o
  -3   6   7        0.07        0.79      1.66 o
  -2   6   7      596.78      581.51     31.31 o
  -1   6   7        8.77        7.92      4.94 o
   0   6   7       35.07       30.57      3.86 o
   1   6   7        0.19        0.00      1.20 o
   2   6   7       41.57       40.39      4.29 o
   3   6   7      231.20      233.76     12.91 o
   4   6   7      377.23      364.18     17.47 o
   5   6   7       84.28       90.68      9.94 o
   6   6   7       24.50       27.89      5.69 o
   7   6   7       61.36       76.32     11.41 o
  -9   7   7        2.55        1.07      3.28 o
  -8   7   7       15.02       12.09      4.31 o
  -7   7   7        0.62        6.22      3.34 o
  -6   7   7      212.19      225.20     20.18 o
  -5   7   7        3.27       11.61      3.43 o
  -4   7   7       13.78       15.41      3.80 o
  -3   7   7      124.86      153.23     12.57 o
  -2   7   7       24.93       26.94      4.78 o
  -1   7   7      437.95      455.87     18.96 o
   0   7   7       11.93        3.37      1.75 o
   1   7   7      149.52      170.75      9.45 o
   2   7   7        9.51       10.15      3.33 o
   3   7   7      118.50      132.47     21.59 o
   4   7   7        8.08        7.86      3.20 o
   5   7   7        5.21        3.78      3.31 o
   6   7   7       75.43       22.85     30.91 o
  -8   8   7        0.44        0.00      3.93 o
  -7   8   7       16.39       17.47      5.32 o
  -6   8   7        2.22        2.73      2.84 o
  -5   8   7      152.87      147.82     11.09 o
  -4   8   7      152.83      172.77     11.42 o
  -3   8   7       63.32       68.67      7.71 o
  -2   8   7       45.59       44.65      6.51 o
  -1   8   7       16.95        8.01      3.11 o
   0   8   7      405.34      461.41     20.80 o
   1   8   7       10.77        9.66      3.17 o
   2   8   7       11.21       16.34      4.00 o
   3   8   7        0.32        1.11      2.28 o
   4   8   7        0.68        0.60      2.66 o
  -6   9   7       13.47       11.63      7.95 o
  -5   9   7       12.96       19.41      4.90 o
  -4   9   7       14.98        9.72      3.64 o
  -3   9   7       81.42       84.43      9.06 o
  -2   9   7       92.48      118.57     10.45 o
  -1   9   7      246.37      241.89     13.99 o
   0   9   7       18.41       15.59      7.14 o
   1   9   7       15.24       20.62      7.72 o
   2   9   7       35.75       32.33      9.28 o
 -12   0   8       15.12       12.77      5.92 o
 -10   0   8      448.93      523.00     29.36 o
  -8   0   8       56.09       68.38      9.32 o
  -6   0   8      364.75      362.98     19.38 o
  -4   0   8      671.15      706.82     21.75 o
  -2   0   8     1221.39     1398.85     38.82 o
   0   0   8      806.46      936.68     27.27 o
   2   0   8       45.83       28.12      5.66 o
   4   0   8      229.62      181.00     14.11 o
   6   0   8      852.20      889.21     42.93 o
   8   0   8      184.88      212.98     18.14 o
 -13   1   8       76.45       87.49      9.90 o
 -12   1   8        0.74        2.71      2.72 o
 -11   1   8      125.66      140.07      9.89 o
 -10   1   8       15.89       11.95      3.37 o
  -9   1   8        0.32        1.08      2.71 o
  -8   1   8        0.08        0.00      1.29 o
  -7   1   8      181.44      156.80      7.66 o
  -6   1   8       30.55       35.59      2.81 o
  -5   1   8       40.57       30.46      2.90 o
  -4   1   8      154.25      132.97      4.69 o
  -3   1   8     1025.24     1017.50     20.76 o
  -2   1   8        1.02        1.04      0.79 o
  -1   1   8     2511.99     2715.54     59.30 o
   0   1   8        0.32        0.00      0.99 o
   1   1   8       34.84       31.09      2.99 o
   2   1   8       25.96       37.72      3.42 o
   3   1   8      155.76      145.25      6.61 o
   4   1   8      192.05      189.85     18.64 o
   5   1   8        1.78        3.82      2.41 o
   6   1   8       10.08        8.04      4.25 o
   7   1   8      108.19      106.49      9.31 o
   8   1   8       65.81       63.96     11.07 o
 -12   2   8      189.02      223.83     13.59 o
 -11   2   8       40.77       39.65      6.07 o
 -10   2   8       34.30       29.90      5.14 o
  -9   2   8        4.72        4.86      1.82 o
  -8   2   8        9.35       10.12      2.35 o
  -7   2   8      161.86      159.79      7.53 o
  -6   2   8      413.63      397.14     10.32 o
  -5   2   8      305.82      294.59      8.19 o
  -4   2   8        4.09        4.68      1.14 o
  -3   2   8        2.97        3.20      0.95 o
  -2   2   8      960.90     1010.20     24.76 o
  -1   2   8      251.51      250.77      8.64 o
   0   2   8      132.37       94.06      4.85 o
   1   2   8       45.03       43.89      4.34 o
   2   2   8        3.78        5.10      1.76 o
   3   2   8        2.11        0.14      1.65 o
   4   2   8      351.15      314.68     13.50 o
   5   2   8        0.06        0.00      2.06 o
   6   2   8       54.13       62.77     10.56 o
   7   2   8       19.50       12.00      8.74 o
   8   2   8      471.36      520.52     31.42 o
 -12   3   8       50.57       49.78     16.37 o
 -11   3   8      144.16      148.94     10.75 o
 -10   3   8        0.06        0.00      1.74 o
  -9   3   8        0.21        0.00      2.53 o
  -8   3   8        0.16        1.47      1.85 o
  -7   3   8       58.34       65.79      5.00 o
  -6   3   8     1258.92     1310.40     31.65 o
  -5   3   8      253.28      213.92      6.82 o
  -4   3   8       67.60       79.11     10.57 o
  -3   3   8       16.25       10.44      3.97 o
  -2   3   8      103.84       93.02      4.99 o
  -1   3   8      164.46      150.17      9.51 o
   0   3   8       16.00        8.10      2.25 o
   1   3   8      295.49      252.33     12.38 o
   2   3   8      165.22      158.41      9.60 o
   3   3   8      232.78      206.96     10.35 o
   4   3   8      218.40      216.93      9.13 o
   5   3   8      125.43      124.78      9.19 o
   6   3   8       37.78       30.16      5.26 o
   7   3   8      340.94      354.50     24.62 o
   8   3   8        1.49        0.00      3.13 o
 -12   4   8        9.02        0.00      7.49 o
 -11   4   8       21.01       19.00      5.15 o
 -10   4   8        0.03        0.97      2.12 o
  -9   4   8        1.91        2.05      1.81 o
  -8   4   8      169.06      181.17      8.43 o
  -7   4   8     1096.37     1192.02     31.70 o
  -6   4   8      281.64      317.93     11.24 o
  -5   4   8        4.43        6.08      2.49 o
  -4   4   8      136.48      149.68      8.78 o
  -3   4   8        6.53        6.47      2.26 o
  -2   4   8      878.59      907.91     23.59 o
  -1   4   8      358.12      374.73     14.91 o
   0   4   8        5.75       10.10      2.55 o
   1   4   8      294.34      261.76     11.88 o
   2   4   8      235.64      238.05      9.47 o
   3   4   8     1711.10     1798.98     42.83 o
   4   4   8       95.06      119.21      9.56 o
   5   4   8       70.68       61.54      7.32 o
   6   4   8       87.84       97.06      9.04 o
   7   4   8        1.15        2.39      2.42 o
 -11   5   8       19.94       20.57     19.09 o
 -10   5   8       83.34       92.91      7.46 o
  -9   5   8       11.54       15.18      3.17 o
  -8   5   8        1.52        0.00      1.79 o
  -7   5   8      136.23      121.39      8.96 o
  -6   5   8      644.90      657.29     28.75 o
  -5   5   8      376.63      379.24     16.31 o
  -4   5   8       61.80       45.65      4.20 o
  -3   5   8      710.67      725.54     25.12 o
  -2   5   8       97.41       86.45      5.43 o
  -1   5   8      230.12      228.41      9.07 o
   0   5   8       86.66       88.30      7.39 o
   1   5   8       78.73       74.11      5.47 o
   2   5   8      472.51      502.23     15.93 o
   3   5   8        9.49       13.29      3.63 o
   4   5   8      217.78      200.11     19.57 o
   5   5   8       17.17       15.32      4.72 o
   6   5   8      115.45      121.47     10.51 o
   7   5   8       43.98       46.42      9.63 o
 -10   6   8       33.96       23.18      4.50 o
  -9   6   8       70.23       71.60      8.37 o
  -8   6   8        1.30        1.26      3.46 o
  -7   6   8       23.45       24.46      4.72 o
  -6   6   8       32.66       34.80      8.32 o
  -5   6   8       32.54       30.67      6.92 o
  -4   6   8      187.62      176.29     10.49 o
  -3   6   8      139.67      134.21      8.98 o
  -2   6   8       33.65       31.48      4.73 o
  -1   6   8      279.62      251.35      9.85 o
   0   6   8       38.56       44.32      7.52 o
   1   6   8      298.30      302.56     14.31 o
   2   6   8      246.63      214.55      9.37 o
   3   6   8       23.67       20.88      4.43 o
   4   6   8       33.64       26.03      5.27 o
   5   6   8        7.85        6.72      3.49 o
   6   6   8      132.89       47.41     63.37 o
  -9   7   8        1.88        0.00      4.37 o
  -8   7   8       77.75       98.06     14.98 o
  -7   7   8       43.91       45.55      6.94 o
  -6   7   8       20.43       25.11      7.25 o
  -5   7   8      124.69       90.90      8.55 o
  -4   7   8        8.66        9.16      3.14 o
  -3   7   8        0.38        1.57      2.42 o
  -2   7   8       13.96       10.05      3.36 o
  -1   7   8        8.45        8.36      2.81 o
   0   7   8      231.38      215.83      9.54 o
   1   7   8       10.07        9.27      2.41 o
   2   7   8       13.67       14.83      3.77 o
   3   7   8       20.78       16.38      4.03 o
   4   7   8      217.46      236.35     14.25 o
   5   7   8      157.38       72.01     75.51 o
  -8   8   8      104.70        2.83      3.39 o
  -6   8   8        0.29        3.59      3.43 o
  -5   8   8       94.61       90.82      9.23 o
  -4   8   8        0.01        3.63      4.69 o
  -3   8   8       13.85       18.01      7.72 o
  -2   8   8      109.71      133.05     10.19 o
  -1   8   8      101.12      106.89     12.95 o
   0   8   8       70.21       55.58      6.97 o
   1   8   8      258.87      264.02     14.50 o
   2   8   8        4.78        5.82      3.06 o
   3   8   8       38.54       35.28      6.25 o
  -5   9   8       58.01       24.10     33.09 o
  -4   9   8        9.21        5.85      5.45 o
  -3   9   8        9.47        6.49      4.12 o
  -2   9   8        7.35       19.10      5.88 o
  -1   9   8       12.02       14.67      4.39 o
   0   9   8        2.03        0.00      4.93 o
   1   9   8       17.81       21.27      8.98 o
 -11   0   9      212.64      265.07     19.60 o
  -9   0   9      108.56      112.72     11.15 o
  -7   0   9       70.57       71.49      8.86 o
  -5   0   9      126.43       90.75      8.22 o
  -3   0   9       51.59       43.43      4.78 o
  -1   0   9      472.89      499.81     26.03 o
   1   0   9      434.29      411.15     23.17 o
   3   0   9       29.45       34.17      6.87 o
   5   0   9      140.60      101.14     11.53 o
 -12   1   9       44.53       57.16      7.45 o
 -11   1   9       14.61       19.39      6.76 o
 -10   1   9       79.20       73.71      7.60 o
  -9   1   9      152.32      141.04      8.81 o
  -8   1   9      542.96      573.07     20.76 o
  -7   1   9       28.71       23.14      2.49 o
  -6   1   9       45.85       33.39      2.81 o
  -5   1   9      191.85      183.48      6.05 o
  -4   1   9      147.68      131.80      4.83 o
  -3   1   9       14.77       13.72      2.25 o
  -2   1   9      226.48      213.18     10.84 o
  -1   1   9      244.27      245.18      8.72 o
   0   1   9      674.68      718.00     19.03 o
   1   1   9       30.94       31.93      7.09 o
   2   1   9      436.24      416.15     18.82 o
   3   1   9        5.84        5.94      2.59 o
   4   1   9        8.23        4.83      4.07 o
   5   1   9      154.48      125.30      8.70 o
   6   1   9       99.80       94.61     12.07 o
   7   1   9       53.36       52.64      7.33 o
   8   1   9       70.63       86.91     13.45 o
 -12   2   9        1.20        0.38      2.77 o
 -11   2   9      238.36      236.26     13.37 o
 -10   2   9       19.62       15.98      3.90 o
  -9   2   9      157.19      165.69      7.96 o
  -8   2   9       20.18       22.64      3.29 o
  -7   2   9       81.61       80.61      5.88 o
  -6   2   9        7.29        2.88      1.36 o
  -5   2   9       24.84       10.30      4.84 o
  -4   2   9      294.57      306.54     11.16 o
  -3   2   9        2.00        5.88      1.77 o
  -2   2   9      165.10      155.95      6.73 o
  -1   2   9      438.85      387.31     12.09 o
   0   2   9       54.24       45.06      3.84 o
   1   2   9     2344.77     2323.05     58.38 o
   2   2   9      188.61      210.20      8.57 o
   3   2   9      211.84      252.44     20.00 o
   4   2   9      207.69      218.73     11.68 o
   5   2   9       27.74       32.02      5.05 o
   6   2   9       58.86       54.67      7.25 o
   7   2   9        0.00        0.99      2.65 o
 -12   3   9       19.23       28.37      5.49 o
 -11   3   9       12.25       14.20      3.89 o
 -10   3   9       75.74       69.73     22.02 o
  -9   3   9        0.32        3.16      2.16 o
  -8   3   9      837.97      922.15     48.04 o
  -7   3   9      107.95       93.59      6.59 o
  -6   3   9       64.87       54.14      4.35 o
  -5   3   9      315.98      299.10     10.41 o
  -4   3   9      111.29       98.80      5.45 o
  -3   3   9      276.31      299.98     10.38 o
  -2   3   9       62.63       66.40      4.78 o
  -1   3   9       72.77       79.76      4.87 o
   0   3   9       72.04       67.60      4.82 o
   1   3   9       68.03       72.77      5.04 o
   2   3   9     2431.78     2672.77     73.55 o
   3   3   9       76.03       64.63      7.19 o
   4   3   9       82.26       84.30      9.47 o
   5   3   9       51.35       34.94      8.40 o
   6   3   9        4.35        1.58      3.52 o
   7   3   9       65.08       81.34      9.29 o
 -11   4   9       71.40       87.29      9.34 o
 -10   4   9        3.64        2.86      2.37 o
  -9   4   9       30.74       27.99      4.09 o
  -8   4   9       47.85       49.05      4.96 o
  -7   4   9      101.58       92.26      7.97 o
  -6   4   9      210.99      191.56     11.23 o
  -5   4   9       97.94       80.28      6.99 o
  -4   4   9      255.20      241.17     11.69 o
  -3   4   9      113.03       87.57      5.59 o
  -2   4   9      288.49      278.70     11.31 o
  -1   4   9      503.45      486.64     15.05 o
   0   4   9        0.34        0.00      1.44 o
   1   4   9       49.85       34.56      4.62 o
   2   4   9      299.55      320.96     18.26 o
   3   4   9       86.77       84.22      6.98 o
   4   4   9      250.56      241.69     13.33 o
   5   4   9       60.43       63.33      7.78 o
   6   4   9      129.28      155.12     16.83 o
   7   4   9        2.61        4.76      4.03 o
 -11   5   9       26.69       28.09      4.69 o
 -10   5   9        0.23        0.00      2.40 o
  -9   5   9        4.91        4.42      3.11 o
  -8   5   9        0.27        0.00      2.33 o
  -7   5   9       40.54       52.56      6.78 o
  -6   5   9      272.24      283.96     24.44 o
  -5   5   9       46.28       43.11      5.68 o
  -4   5   9       73.33       53.77      4.75 o
  -3   5   9      270.85      241.69      9.74 o
  -2   5   9      497.32      461.86     18.30 o
  -1   5   9       48.23       52.44      4.59 o
   0   5   9       52.89       43.64      5.62 o
   1   5   9        1.32        3.94      1.99 o
   2   5   9       38.48       29.76      3.84 o
   3   5   9       92.12       92.05     11.53 o
   4   5   9       26.82       29.28      8.66 o
   5   5   9       37.74       33.75      5.96 o
   6   5   9       39.21       36.05      6.29 o
 -10   6   9       16.43       11.47     14.70 o
  -9   6   9        7.09        9.77      4.38 o
  -8   6   9       86.44       92.94      9.59 o
  -7   6   9       22.26       27.46      5.43 o
  -6   6   9      147.92      150.73     12.60 o
  -5   6   9       14.02       14.76      3.85 o
  -4   6   9      184.83      189.04     19.60 o
  -3   6   9       39.93       47.04      6.00 o
  -2   6   9      179.39      161.33      9.87 o
  -1   6   9       52.38       36.55      4.13 o
   0   6   9       28.98       32.87      5.17 o
   1   6   9       12.07       11.06      2.63 o
   2   6   9       14.56       14.98      6.98 o
   3   6   9      324.14      317.28     16.16 o
   4   6   9      288.32      314.89     16.64 o
   5   6   9        4.54        4.16      3.19 o
  -9   7   9        6.89        0.45      3.00 o
  -8   7   9        0.78        0.62      3.49 o
  -7   7   9      131.58      134.09     11.21 o
  -6   7   9       61.37       57.88      7.29 o
  -5   7   9      174.95      200.83     12.28 o
  -4   7   9       76.29       66.67      7.95 o
  -3   7   9      207.71      233.00     12.98 o
  -2   7   9        2.19        1.31      2.43 o
  -1   7   9       50.00       42.28      5.90 o
   0   7   9       23.16       20.45      3.61 o
   1   7   9        1.71        2.64      1.84 o
   2   7   9      247.87      266.26     14.65 o
   3   7   9       69.85       60.86      8.10 o
   4   7   9       81.67       81.87     19.26 o
  -7   8   9       40.16        1.98      3.68 o
  -6   8   9       57.72       71.56      8.47 o
  -5   8   9        0.01        3.75      4.35 o
  -4   8   9      133.27      132.27     10.83 o
  -3   8   9       14.45       14.38      4.30 o
  -2   8   9       53.82       51.59     11.87 o
  -1   8   9       42.33       47.25      6.64 o
   0   8   9        1.37        0.00      2.99 o
   1   8   9        5.00        5.93      5.09 o
   2   8   9       21.35       32.80      6.31 o
  -3   9   9       86.63      103.39     12.12 o
  -2   9   9       73.63       95.70      9.44 o
  -1   9   9       80.72       89.80      9.15 o
 -12   0  10       26.80       18.09      6.12 o
 -10   0  10       82.62       95.84     12.46 o
  -8   0  10      281.86      296.63     12.85 o
  -6   0  10      723.47      743.72     49.17 o
  -4   0  10       99.53      101.90      6.18 o
  -2   0  10        0.61        1.80      2.40 o
   0   0  10        0.63        6.17      3.01 o
   2   0  10      242.18      257.62     18.14 o
   4   0  10      676.50      707.02     36.91 o
   6   0  10      671.77      813.33     42.37 o
 -12   1  10       20.87       27.82      5.28 o
 -11   1  10       56.91       65.83      7.81 o
 -10   1  10       28.31       27.73      4.90 o
  -9   1  10      113.30      113.36     10.95 o
  -8   1  10        0.02        0.00      1.74 o
  -7   1  10      105.65      107.92      4.89 o
  -6   1  10      103.02      109.35      4.79 o
  -5   1  10      287.65      267.30      7.95 o
  -4   1  10       14.09       16.17      2.47 o
  -3   1  10      684.35      749.16     19.77 o
  -2   1  10       12.36        9.84      2.18 o
  -1   1  10       85.13       91.86      6.95 o
   0   1  10       58.78       44.40      5.28 o
   1   1  10      261.35      243.29     20.52 o
   2   1  10        0.28        2.18      2.32 o
   3   1  10      287.57      285.64     13.96 o
   4   1  10      156.84      154.82      9.96 o
   5   1  10      186.27      180.79     11.14 o
   6   1  10       84.21       79.87     12.00 o
   7   1  10      243.63      300.72     24.04 o
 -12   2  10        3.71        3.65      3.41 o
 -11   2  10        5.74        6.71      3.13 o
 -10   2  10        7.87        6.95      3.13 o
  -9   2  10        3.55        3.09      2.09 o
  -8   2  10       68.07       64.98      5.19 o
  -7   2  10       17.96       17.78      2.83 o
  -6   2  10      103.89      116.77      5.91 o
  -5   2  10       56.76       57.52      5.34 o
  -4   2  10      518.86      560.41     16.18 o
  -3   2  10        3.36        0.69      1.42 o
  -2   2  10        2.86        1.75      2.40 o
  -1   2  10      343.38      340.41     11.40 o
   0   2  10      268.07      280.34     10.19 o
   1   2  10       59.64       54.25      5.88 o
   2   2  10      877.12      932.64     31.29 o
   3   2  10        7.26        4.07      2.39 o
   4   2  10       36.71       45.96      6.08 o
   5   2  10        0.16        1.72      3.91 o
   6   2  10      153.90      167.86     16.80 o
   7   2  10       24.31       25.63      5.62 o
 -12   3  10        1.99        1.27      6.96 o
 -11   3  10       10.96        9.97      3.69 o
 -10   3  10      110.03      103.86     10.32 o
  -9   3  10       59.54       61.29      5.55 o
  -8   3  10        0.24        1.33      3.12 o
  -7   3  10      609.56      626.43     22.79 o
  -6   3  10       34.93       37.00      5.12 o
  -5   3  10       98.16       96.21      6.96 o
  -4   3  10      121.68      109.25      9.87 o
  -3   3  10      159.50      134.28      6.54 o
  -2   3  10        2.31        3.12      1.71 o
  -1   3  10       15.41        4.60      1.81 o
   0   3  10      290.21      258.88      9.97 o
   1   3  10       20.84       16.59      2.90 o
   2   3  10       44.74       40.92      4.28 o
   3   3  10       68.81       77.73      7.14 o
   4   3  10        5.74        7.56      3.02 o
   5   3  10      454.14      491.87     21.83 o
   6   3  10        6.06        5.34      3.62 o
 -11   4  10       10.56       10.86      3.61 o
 -10   4  10        0.05        1.23      3.04 o
  -9   4  10      298.65      352.95     26.19 o
  -8   4  10      215.99      225.33     27.82 o
  -7   4  10       95.81       93.53      8.17 o
  -6   4  10      101.16       99.66      9.40 o
  -5   4  10      100.60       96.38      6.04 o
  -4   4  10      246.34      242.66      9.56 o
  -3   4  10      306.43      313.46     11.44 o
  -2   4  10       19.72       22.42      3.47 o
  -1   4  10       34.32       30.33      3.79 o
   0   4  10       45.55       50.28      4.68 o
   1   4  10      373.77      366.47     12.95 o
   2   4  10      276.61      254.17     12.52 o
   3   4  10        9.46       11.66      2.94 o
   4   4  10       94.04       87.56     13.26 o
   5   4  10       10.85        6.39      4.32 o
   6   4  10      232.58      257.47     21.54 o
 -10   5  10       10.48       15.92      4.96 o
  -9   5  10      269.53      269.73     14.72 o
  -8   5  10       46.16       50.18      7.02 o
  -7   5  10        3.53        2.80      2.60 o
  -6   5  10       57.33       43.84      6.06 o
  -5   5  10       84.22       81.44      7.67 o
  -4   5  10        8.30        5.35      3.48 o
  -3   5  10      130.59      112.88      6.64 o
  -2   5  10       79.52       74.10      4.79 o
  -1   5  10       26.44       30.80      3.33 o
   0   5  10      290.66      279.86     11.10 o
   1   5  10      666.29      646.88     20.47 o
   2   5  10      120.70      133.70      7.77 o
   3   5  10       54.62       52.05      7.06 o
   4   5  10        7.77        6.42      3.26 o
   5   5  10       61.33        2.11      4.35 o
  -9   6  10        0.01        3.06      3.31 o
  -8   6  10       90.68      102.77      9.54 o
  -7   6  10       36.39       32.06      6.14 o
  -6   6  10       10.28        8.77      3.43 o
  -5   6  10       54.12       50.29      9.82 o
  -4   6  10       79.81       66.89      7.26 o
  -3   6  10      130.95      130.94      7.47 o
  -2   6  10       79.79       63.89      5.60 o
  -1   6  10      149.82      151.29      7.80 o
   0   6  10      150.15      142.52      7.64 o
   1   6  10       82.20       72.21      5.98 o
   2   6  10        0.31        4.05      3.09 o
   3   6  10        1.32        2.69      2.61 o
   4   6  10      215.95      257.79     21.39 o
  -8   7  10       39.61       16.95     10.79 o
  -7   7  10       33.49       46.91      7.25 o
  -6   7  10        0.02        4.35      2.93 o
  -5   7  10       66.34       58.42     11.84 o
  -4   7  10       96.34      103.18      9.34 o
  -3   7  10        1.96        4.52      4.50 o
  -2   7  10       55.78       45.88      6.37 o
  -1   7  10       39.60       36.69      5.51 o
   0   7  10        2.96        3.95      2.44 o
   1   7  10        0.27        0.00      2.34 o
   2   7  10       87.54       76.38      8.69 o
   3   7  10        3.83        5.30      3.67 o
  -6   8  10        0.31        0.00      2.67 o
  -5   8  10       41.88       27.35      6.97 o
  -4   8  10       75.65       92.79      9.44 o
  -3   8  10      143.03      150.05     18.32 o
  -2   8  10       34.31       33.70      6.04 o
  -1   8  10       89.60      116.10     10.23 o
   0   8  10       72.99       69.91      7.95 o
   1   8  10      127.13      144.11     21.59 o
 -11   0  11      151.24      199.00     17.00 o
  -9   0  11        0.32        2.16      3.42 o
  -7   0  11       98.84       93.13      6.95 o
  -5   0  11      369.68      347.92     20.57 o
  -3   0  11      742.65      675.74     33.68 o
  -1   0  11       68.56       47.57      8.06 o
   1   0  11       17.12       32.44      6.97 o
   3   0  11      449.07      418.44     26.08 o
   5   0  11        1.78       10.68      5.42 o
 -12   1  11      119.77      144.82     11.83 o
 -11   1  11       13.93        9.96      4.54 o
 -10   1  11       24.57       27.95      4.91 o
  -9   1  11        2.05        6.39      2.88 o
  -8   1  11       22.23       23.15      3.41 o
  -7   1  11       21.37       16.25      5.52 o
  -6   1  11        2.74        2.43      1.70 o
  -5   1  11       33.70       30.42      3.45 o
  -4   1  11      333.15      354.27     11.69 o
  -3   1  11       14.44       10.95      2.72 o
  -2   1  11      577.98      615.11     22.41 o
  -1   1  11      206.34      214.88     12.38 o
   0   1  11       87.77       83.30      7.44 o
   1   1  11       98.57      112.16      8.43 o
   2   1  11      174.59      175.98     10.72 o
   3   1  11        6.21        3.30      2.72 o
   4   1  11        7.85        7.07      3.22 o
   5   1  11        2.02        0.00      2.25 o
   6   1  11      241.15      286.56     22.24 o
 -12   2  11        5.07        0.00      2.72 o
 -11   2  11        0.09        0.00      5.04 o
 -10   2  11        3.97       11.33      3.58 o
  -9   2  11        9.88        9.54      2.65 o
  -8   2  11       49.06       45.03      5.70 o
  -7   2  11        0.57        0.82      2.46 o
  -6   2  11       50.91       30.45     10.47 o
  -5   2  11        4.11        6.99      2.06 o
  -4   2  11        6.54        9.06      2.09 o
  -3   2  11     1014.48     1097.59     27.83 o
  -2   2  11       24.28       21.68      3.11 o
  -1   2  11      505.79      529.28     20.40 o
   0   2  11      272.58      308.48     14.32 o
   1   2  11       17.66        8.60      3.08 o
   2   2  11      122.59      118.90      9.13 o
   3   2  11       19.05       17.97      5.08 o
   4   2  11        6.56        5.75      5.32 o
   5   2  11       57.30       40.38      9.40 o
   6   2  11        0.75        0.00      3.50 o
 -11   3  11       14.66       12.17      6.09 o
 -10   3  11       36.17       37.74      5.92 o
  -9   3  11       66.44       91.19      8.47 o
  -8   3  11       15.89        8.95      3.38 o
  -7   3  11      231.69      219.30     20.09 o
  -6   3  11       12.62       15.83      3.67 o
  -5   3  11        1.75        0.81      1.66 o
  -4   3  11      661.66      676.82     19.27 o
  -3   3  11       46.84       46.99      6.64 o
  -2   3  11       14.29       20.73      3.17 o
  -1   3  11      331.17      306.77     11.38 o
   0   3  11      433.02      383.12     38.76 o
   1   3  11      180.34      162.86      9.98 o
   2   3  11        7.14        4.75      2.75 o
   3   3  11       63.12       53.18      6.51 o
   4   3  11       17.70       14.81      6.07 o
   5   3  11       15.07        9.77      5.14 o
 -11   4  11        4.74        6.63      6.24 o
 -10   4  11       40.80       39.52      6.51 o
  -9   4  11      121.81      146.18     10.90 o
  -8   4  11      856.49      984.54     42.56 o
  -7   4  11       85.24       78.69      7.71 o
  -6   4  11       42.04       44.80      5.95 o
  -5   4  11       74.30       49.03     11.36 o
  -4   4  11      145.23      121.17      6.67 o
  -3   4  11       98.21       83.11      5.96 o
  -2   4  11      122.14       93.43     10.63 o
  -1   4  11      177.29      173.34     11.12 o
   0   4  11      204.23      207.12     14.05 o
   1   4  11       84.70       78.01      5.97 o
   2   4  11      300.96      294.08     26.14 o
   3   4  11        4.48        6.08      2.30 o
   4   4  11      165.59      172.52     18.42 o
   5   4  11       31.81       27.74      5.72 o
 -10   5  11      148.39      175.39     12.24 o
  -9   5  11       49.99       46.88      7.12 o
  -8   5  11        5.14        4.62      3.26 o
  -7   5  11        8.47        9.53      3.62 o
  -6   5  11        4.55        3.91      2.96 o
  -5   5  11      160.81      157.50      9.93 o
  -4   5  11       52.44       46.31      4.72 o
  -3   5  11        4.11        1.46      1.76 o
  -2   5  11       17.42       11.82      2.92 o
  -1   5  11       10.89        8.28      2.16 o
   0   5  11      362.07      353.94     11.54 o
   1   5  11      474.53      512.78     14.95 o
   2   5  11        8.71        9.22      2.66 o
   3   5  11        5.89        5.32      4.66 o
   4   5  11        3.12        0.00      3.76 o
  -9   6  11       85.96       88.38      9.75 o
  -8   6  11       70.78       83.88      9.16 o
  -7   6  11        5.92        1.75      3.19 o
  -6   6  11        3.41        4.63      2.94 o
  -5   6  11       38.13       42.65      7.38 o
  -4   6  11       59.75       51.07      6.44 o
  -3   6  11        8.95       15.31      3.26 o
  -2   6  11        0.81        0.00      2.15 o
  -1   6  11       57.94       58.66      6.66 o
   0   6  11      298.62      303.59     12.27 o
   1   6  11       82.44       77.34      6.40 o
   2   6  11      202.37      203.95     12.75 o
   3   6  11        3.44        4.32      3.30 o
  -7   7  11       27.01       12.55      9.77 o
  -6   7  11        2.39        3.54      4.98 o
  -5   7  11      115.44      103.88      9.62 o
  -4   7  11       32.50       50.15      6.92 o
  -3   7  11       30.40       27.43      8.23 o
  -2   7  11        8.14        7.82      2.97 o
  -1   7  11      113.80       93.99      8.94 o
   0   7  11      135.72      137.32     16.90 o
   1   7  11       30.32       29.08      5.62 o
  -4   8  11        0.03        3.60      3.11 o
  -3   8  11       12.03       12.66      9.47 o
  -2   8  11        2.59        3.61      2.82 o
 -10   0  12      217.83      225.80     18.14 o
  -8   0  12        6.67        5.05      2.93 o
  -6   0  12      127.46      125.44     11.44 o
  -4   0  12        4.79        7.36      3.47 o
  -2   0  12      450.73      509.16     28.80 o
   0   0  12      174.77      196.84     16.29 o
   2   0  12       18.42       19.33      6.65 o
   4   0  12      596.78      666.78     37.37 o
 -11   1  12       99.31       99.98      9.53 o
 -10   1  12        1.19        0.00      2.76 o
  -9   1  12       11.29       26.30      6.94 o
  -8   1  12       24.55       19.29      4.12 o
  -7   1  12       57.95       55.75      4.92 o
  -6   1  12      170.94      167.72      7.73 o
  -5   1  12       80.67       86.28      7.07 o
  -4   1  12        4.98       10.33      3.05 o
  -3   1  12       19.43       14.29      3.44 o
  -2   1  12       46.67       39.80      5.41 o
  -1   1  12      889.86      958.33     32.62 o
   0   1  12        4.11        7.36      3.13 o
   1   1  12       21.55       26.26      5.06 o
   2   1  12       59.06       52.57      8.72 o
   3   1  12      175.20      185.90     19.79 o
   4   1  12        0.17        0.00      2.35 o
   5   1  12      115.73      133.67     10.96 o
 -11   2  12        1.84        0.15      5.03 o
 -10   2  12      277.03      293.99     21.83 o
  -9   2  12        2.63        6.65      3.57 o
  -8   2  12       33.25       32.83      5.36 o
  -7   2  12       18.64       11.60      3.42 o
  -6   2  12      161.48      160.87      7.64 o
  -5   2  12        4.88        5.86      2.06 o
  -4   2  12        3.22        4.49      1.89 o
  -3   2  12       98.58      110.11      7.96 o
  -2   2  12       17.80       19.08      4.03 o
  -1   2  12       53.05       36.24      5.26 o
   0   2  12      892.28      967.29     33.09 o
   1   2  12       53.04       46.80      6.21 o
   2   2  12      178.08      192.60     13.00 o
   3   2  12       82.73       85.10     17.67 o
   4   2  12      107.70       95.01      9.06 o
   5   2  12       14.49       14.30      6.43 o
 -11   3  12       21.45       31.49      9.20 o
 -10   3  12        0.61        2.10      3.30 o
  -9   3  12      408.08      475.34     20.31 o
  -8   3  12       36.84       46.23      9.81 o
  -7   3  12       96.95       99.72      8.48 o
  -6   3  12       46.28       41.48      5.34 o
  -5   3  12       81.21       81.50      5.94 o
  -4   3  12        0.02        1.55      1.73 o
  -3   3  12      154.82      137.11      7.15 o
  -2   3  12        4.57        3.46      3.50 o
  -1   3  12        6.00        4.37      2.68 o
   0   3  12      302.65      312.58     15.15 o
   1   3  12      250.87      247.02     13.32 o
   2   3  12      113.15      103.87      8.78 o
   3   3  12      185.39      179.35     22.62 o
   4   3  12      112.38      108.11     14.16 o
 -10   4  12       49.59       39.24      6.86 o
  -9   4  12       76.11       81.63      8.93 o
  -8   4  12       64.35       67.52      9.20 o
  -7   4  12      106.55       93.73      8.60 o
  -6   4  12        6.67        9.23      3.37 o
  -5   4  12      156.45      143.47      8.06 o
  -4   4  12        8.73        3.96      2.90 o
  -3   4  12        2.51        0.00      2.04 o
  -2   4  12        0.40        0.00      1.69 o
  -1   4  12       14.20        3.83      3.11 o
   0   4  12      220.57      204.98     11.78 o
   1   4  12        0.01        2.95      2.43 o
   2   4  12       97.42       93.91      8.51 o
   3   4  12        2.37        1.36      2.18 o
   4   4  12      191.61      120.56    123.88 o
  -9   5  12       12.86        9.98      8.52 o
  -8   5  12       47.98       49.29      7.03 o
  -7   5  12        8.93       15.31      4.03 o
  -6   5  12       57.78       66.75      7.64 o
  -5   5  12        4.77        4.84      2.90 o
  -4   5  12       86.89       81.54      6.27 o
  -3   5  12       19.24       10.45      2.59 o
  -2   5  12        0.97        3.78      2.17 o
  -1   5  12       61.88       65.95      7.47 o
   0   5  12      413.75      419.44     13.24 o
   1   5  12      139.84      138.90      8.38 o
   2   5  12      190.15      178.77      9.56 o
   3   5  12       23.70       13.98     13.71 o
  -8   6  12       46.72       33.57     12.78 o
  -7   6  12       15.41       17.39      4.88 o
  -6   6  12       27.98       28.10      5.43 o
  -5   6  12       69.10       67.27     12.65 o
  -4   6  12        8.43       11.03      3.26 o
  -3   6  12      200.29      205.08      9.90 o
  -2   6  12       93.28       84.03      7.14 o
  -1   6  12      164.87      154.46      7.53 o
   0   6  12        8.00        8.48      2.71 o
   1   6  12        1.19        0.01      2.38 o
   2   6  12       24.94        4.88     10.92 o
  -6   7  12      111.41      116.79     10.61 o
  -5   7  12        4.53        1.27      3.64 o
  -4   7  12       15.42       20.16      6.84 o
  -3   7  12        1.74        4.61      2.95 o
  -2   7  12      206.92      220.09     10.85 o
  -1   7  12       20.49       19.83      4.06 o
 -11   0  13       20.03       29.70      7.45 o
  -7   0  13       20.47       20.18      6.39 o
  -5   0  13      739.46      740.79     37.30 o
  -3   0  13      172.22      200.96     16.17 o
  -1   0  13        1.87        3.96      4.37 o
   1   0  13       37.27       30.74      8.04 o
   3   0  13       68.19       66.56     11.32 o
 -11   1  13        0.40        0.00      3.74 o
 -10   1  13       19.37       17.80      6.87 o
  -9   1  13        8.22        9.83      5.59 o
  -8   1  13      106.84      116.51     11.85 o
  -7   1  13      118.31      117.03     12.38 o
  -6   1  13      170.66      182.02     10.50 o
  -5   1  13        6.92        9.17      3.52 o
  -4   1  13       57.68       54.01      6.37 o
  -3   1  13      176.85      149.41     25.85 o
  -2   1  13      401.08      444.37     19.16 o
  -1   1  13       70.44       59.50      6.98 o
   0   1  13       38.89       37.37      6.08 o
   1   1  13      126.64      108.62      9.54 o
   2   1  13       69.29       90.72     11.58 o
   3   1  13        0.33        1.98      2.88 o
   4   1  13      337.54      392.08     19.28 o
 -11   2  13       37.32       33.90      9.06 o
 -10   2  13        0.20        6.85      5.08 o
  -9   2  13        1.15        4.15      3.17 o
  -8   2  13        0.32        0.00      2.82 o
  -7   2  13      148.91      151.71     13.53 o
  -6   2  13       14.87        8.72      3.47 o
  -5   2  13      288.80      302.39     14.58 o
  -4   2  13       54.66       42.08      5.81 o
  -3   2  13       22.43       26.16      4.67 o
  -2   2  13      117.00      121.77      9.09 o
  -1   2  13       14.04       11.89      3.39 o
   0   2  13        9.32       10.55      3.80 o
   1   2  13        5.24        6.00      3.09 o
   2   2  13       27.98       19.53      4.44 o
   3   2  13      119.72      138.94     10.61 o
   4   2  13        4.72        2.73      3.05 o
 -10   3  13       13.84       17.66      4.94 o
  -9   3  13        0.45        8.67      3.82 o
  -8   3  13        9.94       18.25      4.55 o
  -7   3  13        8.71        5.17      4.36 o
  -6   3  13      402.38      456.06     18.86 o
  -5   3  13        5.91        5.90      2.48 o
  -4   3  13        1.20        0.00      2.16 o
  -3   3  13       11.20       11.30      5.10 o
  -2   3  13       12.40        8.40      3.50 o
  -1   3  13      121.37      118.53      9.43 o
   0   3  13       15.82       12.12      4.06 o
   1   3  13      136.45      125.00      9.70 o
   2   3  13        3.68        3.83      3.16 o
   3   3  13        8.28        7.16      3.25 o
  -9   4  13       87.99      106.67     10.17 o
  -8   4  13        0.00        2.13      3.33 o
  -7   4  13        0.22        0.83      2.68 o
  -6   4  13        1.20        0.00      3.96 o
  -5   4  13      134.57      153.97     16.50 o
  -4   4  13        3.15        5.02      2.21 o
  -3   4  13      101.58      110.44      8.98 o
  -2   4  13       61.79       55.04      6.64 o
  -1   4  13        3.93        2.24      2.64 o
   0   4  13      272.10      267.27     14.43 o
   1   4  13       25.84       20.40      4.57 o
   2   4  13      110.01       89.10     46.78 o
  -8   5  13       26.33       24.96      5.69 o
  -7   5  13       17.28       34.11      6.96 o
  -6   5  13        5.99        7.97      3.11 o
  -5   5  13       19.69       19.28      4.64 o
  -4   5  13      109.12      109.58      7.38 o
  -3   5  13       23.90       16.59      3.26 o
  -2   5  13      263.90      293.81     12.35 o
  -1   5  13      176.10      176.00     11.30 o
   0   5  13       21.22       12.46      3.22 o
   1   5  13        1.77        7.57      3.98 o
  -7   6  13       32.19       16.90     18.22 o
  -6   6  13        0.49        0.00      3.14 o
  -5   6  13       51.98       46.97     12.58 o
  -4   6  13       14.83       16.25      4.35 o
  -3   6  13      120.27      125.69      8.40 o
  -2   6  13       32.42       28.83      4.64 o
  -1   6  13       52.79       55.68      5.04 o
   0   6  13       21.56       16.11      3.40 o
  -8   0  14      201.53      221.48     17.51 o
  -6   0  14       48.91       39.29      7.87 o
  -4   0  14       98.53      124.06     12.60 o
  -2   0  14       59.22       35.43      8.18 o
   0   0  14       82.02       94.17     13.06 o
   2   0  14       66.24       80.13     12.58 o
  -8   1  14        9.96       11.97      5.71 o
  -7   1  14        0.75        1.33      2.94 o
  -6   1  14        4.14        5.55      3.14 o
  -5   1  14      140.97      140.69     15.94 o
  -4   1  14      181.97      167.61     10.66 o
  -3   1  14      153.70      170.04     10.80 o
  -2   1  14      221.75      241.64     13.59 o
  -1   1  14        5.87        6.01      3.17 o
   0   1  14       14.97       21.66      4.79 o
   1   1  14      238.84      232.35     14.00 o
   2   1  14        7.54        7.13      3.47 o
   3   1  14        7.24        8.87      3.69 o
 -10   2  14       15.60       12.48      6.77 o
  -9   2  14        2.34        5.27      4.98 o
  -8   2  14        0.38        0.39      4.57 o
  -7   2  14        2.84        5.85      4.44 o
  -6   2  14      108.74      123.15     16.96 o
  -5   2  14        0.00        0.89      2.62 o
  -4   2  14      116.76      131.26     15.58 o
  -3   2  14      130.60      135.80     10.20 o
  -2   2  14      137.09      143.84     10.14 o
  -1   2  14      153.49      160.71     17.37 o
   0   2  14      273.51      293.40     27.03 o
   1   2  14       16.67       18.05      4.42 o
   2   2  14       81.42       92.88     13.63 o
  -9   3  14        7.41       14.38      4.74 o
  -8   3  14        2.76        5.36      3.45 o
  -7   3  14       10.35       11.10      5.54 o
  -6   3  14        0.54        3.25      4.54 o
  -5   3  14      334.74      357.52     29.77 o
  -4   3  14       31.33       29.75      5.69 o
  -3   3  14      139.07      159.72     10.58 o
  -2   3  14       79.45       87.51      8.43 o
  -1   3  14      175.17      189.90     12.01 o
   0   3  14       71.23       58.11      9.91 o
   1   3  14        2.41        4.48      3.70 o
   2   3  14       83.19      101.36      9.60 o
  -8   4  14        4.50        7.57      6.01 o
  -7   4  14       33.42       27.20      5.44 o
  -6   4  14       15.88       17.20      5.23 o
  -5   4  14        1.06        4.62      3.18 o
  -4   4  14        0.81        0.00      2.32 o
  -3   4  14       52.52       59.66      7.17 o
  -2   4  14      209.04      201.08     12.29 o
  -1   4  14       46.31       48.70      6.66 o
   0   4  14       70.90       66.39      7.88 o
   1   4  14        5.43        4.48      3.31 o
  -7   5  14        0.04        0.00      3.31 o
  -6   5  14        3.27        2.47      3.37 o
  -5   5  14       31.88       20.50      7.60 o
  -4   5  14        0.57        0.00      1.79 o
  -3   5  14       41.36       40.78      7.15 o
  -2   5  14       74.61       75.60     12.42 o
  -1   5  14       45.93       41.21      6.53 o
  -7   0  15      273.23      326.99     22.70 o
  -5   0  15      127.20      139.89     13.89 o
  -3   0  15      623.87      678.48     37.71 o
  -1   0  15       84.26       91.01     13.38 o
   1   0  15       56.87       82.51     13.45 o
  -8   1  15      117.25      139.53     15.40 o
  -7   1  15       10.58       13.89      4.44 o
  -6   1  15        2.52        7.40      3.65 o
  -5   1  15        0.00        0.00      2.44 o
  -4   1  15       27.55       25.87      5.08 o
  -3   1  15        7.77       15.93      4.03 o
  -2   1  15      180.38      186.04     12.27 o
  -1   1  15        0.72        1.04      2.78 o
   0   1  15       29.04       32.86      5.86 o
   1   1  15        0.01        0.00      2.70 o
  -9   2  15      158.86      175.20     16.97 o
  -8   2  15       42.51       44.05      9.13 o
  -7   2  15       44.09       49.39     10.39 o
  -6   2  15       11.73       20.31      4.37 o
  -5   2  15       12.05        8.88      4.69 o
  -4   2  15        6.29        0.98      5.04 o
  -3   2  15       11.75       12.30      8.27 o
  -2   2  15      102.88      114.46     10.10 o
  -1   2  15       10.69        9.86      3.85 o
   0   2  15        5.82        4.55      3.16 o
   1   2  15      176.40      183.25     25.18 o
  -8   3  15       71.04       95.97     13.55 o
  -7   3  15       13.15       18.55      6.65 o
  -6   3  15       14.57       17.70      7.60 o
  -5   3  15       27.15       31.12      5.86 o
  -4   3  15       17.07       17.26      4.52 o
  -3   3  15       23.71       17.56      4.42 o
  -2   3  15        2.09        3.94      2.95 o
  -1   3  15       17.68       19.17      5.28 o
   0   3  15       34.30       15.71     19.37 o
  -7   4  15       95.49        2.16      6.00 o
  -6   4  15       71.47        6.24      5.83 o
  -5   4  15        0.04        0.00      3.03 o
  -4   4  15       23.61       22.55      6.82 o
  -3   4  15        0.92        0.76      2.80 o
  -2   4  15      175.72      175.42     11.85 o
  -1   4  15      170.02       84.46     82.74 o
  -8   0  16      112.78      127.56     14.64 o
  -6   0  16       15.41       13.94      6.94 o
  -4   0  16      868.45     1000.84     50.78 o
  -2   0  16        4.66        1.00      4.74 o
  -7   1  16      133.01      133.28     14.61 o
  -6   1  16       16.64       20.09      5.22 o
  -5   1  16       23.86       24.39      5.46 o
  -4   1  16       61.84       63.38      8.05 o
  -3   1  16       86.68      116.65     15.18 o
  -2   1  16        0.63        0.00      2.87 o
  -1   1  16       26.71        9.68     12.42 o
  -7   2  16        2.09        7.89      7.19 o
  -6   2  16       36.57       41.89      6.81 o
  -5   2  16        3.23       13.43      5.55 o
  -4   2  16        1.32        2.87      5.06 o
  -3   2  16       46.23       16.15     29.19 o
  -2   2  16       26.65       19.99     17.30 o
  -5   3  16        5.37        5.45     12.25 o
  -4   3  16       16.56        4.15     12.91 o
  -3   3  16       29.20       33.26      6.36 o
 
